# Supplementary material for: 2-[4-(Morpholin-4-ylmeth­yl)phen­yl]benzonitrile
Source: Acta Crystallogr Sect E Struct Rep Online. 2012 Dec 22;69(Pt 1):o129. doi: 10.1107/S1600536812050957 (PMC3588350; doi:10.1107/S1600536812050957)
Supplement: Supplementary file 1 [file e-69-0o129-sup1.cif]

##############################################################################
#                                                                            #
# This CIF contains the data in a paper accepted for publication in          #
# Acta Crystallographica Section E. It conforms to the requirements of       #
# Notes for Authors for Acta Crystallographica Section E, and has been       #
# peer reviewed under the auspices of the IUCr Commission on Journals.       #
#                                                                            #
# Full details of the Crystallographic Information File format               #
# are given in the paper "The Crystallographic Information File (CIF):       #
# a New Standard Archive File for Crystallography" by S. R. Hall, F. H.      #
# Allen and I. D. Brown [Acta Cryst. (1991), A47, 655-685].                  #
#                                                                            #
# The current version of the core CIF dictionary is obtainable from          #
# ftp://ftp.iucr.org/pub/cif_core.dic.                                       #
#                                                                            #
# Software is freely available for graphical display of the structure(s)     #
# in this CIF. For information consult the CIF software page                 #
# http://www.iucr.org/resources/cif/software.                                #
#                                                                            #
# This file may be used for bona fide research purposes within the           #
# scientific community so long as proper attribution is given to the journal # 
# article from which it was obtained.                                        #
#                                                                            #
##############################################################################
data_I
_audit_creation_method     SHELXL-97
_chemical_name_systematic
;
2-[4-(Morpholin-4-ylmethyl)phenyl]benzonitrile
;
_chemical_name_common     ?
_chemical_formula_moiety     'C18 H18 N2 O'
_chemical_formula_sum     'C18 H18 N2 O'
_chemical_formula_iupac     'C18 H18 N2 O'
_chemical_formula_weight     278.34
_chemical_melting_point     348
_symmetry_cell_setting     monoclinic
_symmetry_space_group_name_H-M     'P 21/c'
_symmetry_space_group_name_Hall     '-P 2ybc'
loop_
    _symmetry_equiv_pos_as_xyz
    'x, y, z'
    '-x, y+1/2, -z+1/2'
    '-x, -y, -z'
    'x, -y-1/2, z-1/2'
_cell_length_a     21.1079(5)
_cell_length_b     8.13580(10)
_cell_length_c     9.0793(2)
_cell_angle_alpha     90.00
_cell_angle_beta     100.8330(10)
_cell_angle_gamma     90.00
_cell_volume     1531.40(5)
_cell_formula_units_Z     4
_cell_measurement_reflns_used     2387
_cell_measurement_theta_min     2.69
_cell_measurement_theta_max     24.13
_cell_measurement_temperature     296(2)
_exptl_crystal_description     Plate
_exptl_crystal_colour     colourless
_exptl_crystal_size_max     0.24
_exptl_crystal_size_mid     0.20
_exptl_crystal_size_min     0.12
_exptl_crystal_density_diffrn     1.207
_exptl_crystal_density_meas     ?
_exptl_crystal_density_method     'not measured'
_exptl_crystal_F_000     592
_exptl_absorpt_coefficient_mu     0.076
_exptl_absorpt_correction_type     multi-scan
_exptl_absorpt_process_details     '(SADABS; Sheldrick, 2007)'
_exptl_absorpt_correction_T_min     0.7700
_exptl_absorpt_correction_T_max     1.0000
_exptl_special_details
;
Spectroscopic
data IR (KBr): 3040--3080, 2175, 1500, ^1^H NMR (300 MHz, CDCl~3~, \d
p.p.m..): 2.93 (t,4<i>H</i>, Morpholine CH~2~), 3.8 (s, 2H, CH~2~), 3.94 (t,
4H, morpholine CH~2~), 7.42- 7.84 (m, 8H, ArH). MS (m/<i>z</i>, 70 eV): 278,
250, 192.
;
_diffrn_ambient_temperature     296(2)
_diffrn_radiation_type     MoK\a
_diffrn_radiation_wavelength     0.71073
_diffrn_radiation_source     'fine-focus sealed tube'
_diffrn_radiation_monochromator     graphite
_diffrn_measurement_device_type     'Bruker SMART CCD'
_diffrn_measurement_method     '\w and \f scans'
_diffrn_detector_area_resol_mean     ?
_diffrn_reflns_number     10319
_diffrn_reflns_av_R_equivalents     0.0214
_diffrn_reflns_av_sigmaI/netI     0.0168
_diffrn_reflns_theta_min     2.69
_diffrn_reflns_theta_max     24.13
_diffrn_reflns_theta_full     24.13
_diffrn_measured_fraction_theta_max     0.978
_diffrn_measured_fraction_theta_full     0.978
_diffrn_reflns_limit_h_min     -18
_diffrn_reflns_limit_h_max     24
_diffrn_reflns_limit_k_min     -9
_diffrn_reflns_limit_k_max     9
_diffrn_reflns_limit_l_min     -10
_diffrn_reflns_limit_l_max     10
_diffrn_standards_number     .
_diffrn_standards_interval_count     .
_diffrn_standards_interval_time     .
_diffrn_standards_decay_%     ?
_refine_special_details
;
Refinement of <i>F</i>^2^ against ALL reflections. The weighted <i>R</i>-factor
<i>wR</i> and goodness of fit <i>S</i> are based on <i>F</i>^2^, conventional
<i>R</i>-factors <i>R</i> are based on <i>F</i>, with <i>F</i> set to zero for
negative <i>F</i>^2^. The threshold expression of <i>F</i>^2^ >
2\s(<i>F</i>^2^) is used only for calculating <i>R</i>-factors(gt) <i>etc</i>.
and is not relevant to the choice of reflections for refinement.
<i>R</i>-factors based on <i>F</i>^2^ are statistically about twice as large
as those based on <i>F</i>, and <i>R</i>- factors based on ALL data will be
even larger.
;
_reflns_number_total     2387
_reflns_number_gt     1948
_reflns_threshold_expression     I>2\s(I)
_refine_ls_structure_factor_coef     Fsqd
_refine_ls_matrix_type     full
_refine_ls_R_factor_all     0.0420
_refine_ls_R_factor_gt     0.0328
_refine_ls_wR_factor_gt     0.0778
_refine_ls_wR_factor_ref     0.0832
_refine_ls_goodness_of_fit_ref     1.029
_refine_ls_restrained_S_all     1.029
_refine_ls_number_reflns     2387
_refine_ls_number_parameters     191
_refine_ls_number_restraints     0
_refine_ls_hydrogen_treatment     constr
_refine_ls_weighting_scheme     calc
_refine_ls_weighting_details
         'calc w=1/[\s^2^(Fo^2^)+(0.0398P)^2^+0.1412P] where P=(Fo^2^+2Fc^2^)/3'
_atom_sites_solution_hydrogens     geom
_atom_sites_solution_primary     direct
_atom_sites_solution_secondary     difmap
_refine_ls_shift/su_max     0.000
_refine_ls_shift/su_mean     0.000
_refine_diff_density_max     0.107
_refine_diff_density_min     -0.098
_refine_ls_extinction_method     'SHELXL97 (Sheldrick, 2008)'
_refine_ls_extinction_coef     0.0110(13)
_refine_ls_extinction_expression
                                  'Fc^*^=kFc[1+0.001xFc^2^\l^3^/sin(2\q)]^-1/4^'
loop_
    _atom_type_symbol
    _atom_type_description
    _atom_type_scat_dispersion_real
    _atom_type_scat_dispersion_imag
    _atom_type_scat_source
    'C' 'C' 0.0033 0.0016
                         'International Tables Vol C Tables 4.2.6.8 and 6.1.1.4'
    'H' 'H' 0.0000 0.0000
                         'International Tables Vol C Tables 4.2.6.8 and 6.1.1.4'
    'N' 'N' 0.0061 0.0033
                         'International Tables Vol C Tables 4.2.6.8 and 6.1.1.4'
    'O' 'O' 0.0106 0.0060
                         'International Tables Vol C Tables 4.2.6.8 and 6.1.1.4'
_computing_data_collection     'SMART (Bruker, 2001)'
_computing_cell_refinement     'SAINT (Bruker, 2001)'
_computing_data_reduction     'SAINT (Bruker, 2001)'
_computing_structure_solution     'SHELXS97 (Sheldrick, 2008)'
_computing_structure_refinement     'SHELXL97 (Sheldrick, 2008)'
_computing_molecular_graphics     'ORTEP-3 (Farrugia, 2012)'
_computing_publication_material     'SHELXL97 (Sheldrick, 2008)'
loop_
    _atom_site_type_symbol
    _atom_site_label
    _atom_site_fract_x
    _atom_site_fract_y
    _atom_site_fract_z
    _atom_site_U_iso_or_equiv
    _atom_site_adp_type
    _atom_site_calc_flag
    _atom_site_refinement_flags
    _atom_site_occupancy
    _atom_site_symmetry_multiplicity
    _atom_site_disorder_assembly
    _atom_site_disorder_group
    O O1 0.05263(6) 0.66354(15) 0.88307(13) 0.0926(4) Uani d . 1 1 . .
    N N2 0.11430(4) 0.39688(12) 0.76422(10) 0.0462(3) Uani d . 1 1 . .
    N N3 0.42812(7) 0.18166(17) 1.11979(17) 0.0859(4) Uani d . 1 1 . .
    C C4 0.10594(8) 0.5807(2) 0.96979(18) 0.0835(5) Uani d . 1 1 . .
    H H4A 0.0904 0.4927 1.0258 0.100 Uiso calc R 1 1 . .
    H H4B 0.1302 0.6568 1.0412 0.100 Uiso calc R 1 1 . .
    C C5 0.14930(6) 0.51072(17) 0.87289(15) 0.0584(4) Uani d . 1 1 . .
    H H5A 0.1667 0.5991 0.8209 0.070 Uiso calc R 1 1 . .
    H H5B 0.1851 0.4541 0.9351 0.070 Uiso calc R 1 1 . .
    C C6 0.05896(6) 0.48231(17) 0.67698(15) 0.0585(4) Uani d . 1 1 . .
    H H6A 0.0337 0.4060 0.6075 0.070 Uiso calc R 1 1 . .
    H H6B 0.0739 0.5695 0.6191 0.070 Uiso calc R 1 1 . .
    C C7 0.01763(7) 0.5536(2) 0.7778(2) 0.0789(5) Uani d . 1 1 . .
    H H7A -0.0185 0.6112 0.7178 0.095 Uiso calc R 1 1 . .
    H H7B 0.0005 0.4654 0.8306 0.095 Uiso calc R 1 1 . .
    C C8 0.15600(7) 0.33485(18) 0.66566(14) 0.0583(4) Uani d . 1 1 . .
    H H8A 0.1782 0.4270 0.6304 0.070 Uiso calc R 1 1 . .
    H H8B 0.1293 0.2843 0.5788 0.070 Uiso calc R 1 1 . .
    C C9 0.20548(6) 0.21152(16) 0.73752(13) 0.0504(3) Uani d . 1 1 . .
    C C10 0.18769(6) 0.07434(16) 0.81104(13) 0.0523(3) Uani d . 1 1 . .
    H H10 0.1448 0.0608 0.8197 0.063 Uiso calc R 1 1 . .
    C C11 0.23247(6) -0.04191(16) 0.87128(13) 0.0507(3) Uani d . 1 1 . .
    H H11 0.2193 -0.1331 0.9194 0.061 Uiso calc R 1 1 . .
    C C12 0.29698(6) -0.02548(15) 0.86153(14) 0.0491(3) Uani d . 1 1 . .
    C C13 0.31476(6) 0.11113(16) 0.78798(15) 0.0582(4) Uani d . 1 1 . .
    H H13 0.3577 0.1251 0.7798 0.070 Uiso calc R 1 1 . .
    C C14 0.26966(6) 0.22674(17) 0.72675(15) 0.0585(4) Uani d . 1 1 . .
    H H14 0.2827 0.3170 0.6771 0.070 Uiso calc R 1 1 . .
    C C15 0.34412(6) -0.15362(15) 0.92802(15) 0.0527(3) Uani d . 1 1 . .
    C C16 0.40058(6) -0.11543(16) 1.02980(16) 0.0566(4) Uani d . 1 1 . .
    C C17 0.44281(7) -0.23758(18) 1.09399(18) 0.0706(4) Uani d . 1 1 . .
    H H17 0.4801 -0.2099 1.1615 0.085 Uiso calc R 1 1 . .
    C C18 0.42949(8) -0.39895(19) 1.0579(2) 0.0776(5) Uani d . 1 1 . .
    H H18 0.4578 -0.4810 1.1006 0.093 Uiso calc R 1 1 . .
    C C19 0.37458(8) -0.43904(18) 0.9591(2) 0.0789(5) Uani d . 1 1 . .
    H H19 0.3655 -0.5487 0.9351 0.095 Uiso calc R 1 1 . .
    C C20 0.33248(7) -0.31866(17) 0.89470(18) 0.0687(4) Uani d . 1 1 . .
    H H20 0.2954 -0.3486 0.8274 0.082 Uiso calc R 1 1 . .
    C C21 0.41517(6) 0.05194(18) 1.07696(17) 0.0633(4) Uani d . 1 1 . .
loop_
    _atom_site_aniso_label
    _atom_site_aniso_U_11
    _atom_site_aniso_U_22
    _atom_site_aniso_U_33
    _atom_site_aniso_U_12
    _atom_site_aniso_U_13
    _atom_site_aniso_U_23
    O1 0.0948(8) 0.0848(8) 0.0920(8) 0.0435(7) 0.0019(7) -0.0129(6)
    N2 0.0412(6) 0.0469(6) 0.0480(6) 0.0037(4) 0.0018(4) 0.0029(4)
    N3 0.0726(9) 0.0598(9) 0.1148(11) -0.0027(7) -0.0098(8) -0.0077(8)
    C4 0.0912(12) 0.0866(11) 0.0668(9) 0.0383(9) -0.0004(9) -0.0144(9)
    C5 0.0537(8) 0.0582(8) 0.0572(8) 0.0045(6) -0.0051(6) -0.0016(6)
    C6 0.0477(7) 0.0567(8) 0.0651(8) 0.0028(6) -0.0051(6) 0.0076(7)
    C7 0.0517(9) 0.0840(12) 0.0987(12) 0.0207(8) 0.0079(8) 0.0104(10)
    C8 0.0629(8) 0.0654(9) 0.0447(7) 0.0125(7) 0.0054(6) 0.0041(6)
    C9 0.0529(8) 0.0578(8) 0.0394(6) 0.0078(6) 0.0062(5) -0.0035(6)
    C10 0.0434(7) 0.0646(8) 0.0488(7) 0.0043(6) 0.0081(6) -0.0036(6)
    C11 0.0491(7) 0.0507(7) 0.0525(7) -0.0014(6) 0.0101(6) -0.0021(6)
    C12 0.0475(7) 0.0463(7) 0.0529(7) 0.0029(6) 0.0079(6) -0.0050(6)
    C13 0.0453(7) 0.0593(8) 0.0710(8) 0.0027(6) 0.0137(6) 0.0035(7)
    C14 0.0578(9) 0.0567(8) 0.0618(8) 0.0030(7) 0.0132(7) 0.0087(7)
    C15 0.0488(7) 0.0467(7) 0.0638(8) 0.0037(6) 0.0139(6) -0.0009(6)
    C16 0.0466(8) 0.0482(8) 0.0746(9) 0.0051(6) 0.0106(7) 0.0021(7)
    C17 0.0530(8) 0.0618(9) 0.0932(11) 0.0106(7) 0.0044(8) 0.0069(8)
    C18 0.0693(10) 0.0554(9) 0.1073(12) 0.0191(8) 0.0140(9) 0.0113(9)
    C19 0.0840(11) 0.0446(8) 0.1079(12) 0.0080(8) 0.0171(10) -0.0030(8)
    C20 0.0637(9) 0.0522(9) 0.0874(10) 0.0010(7) 0.0070(8) -0.0079(8)
    C21 0.0458(8) 0.0573(9) 0.0821(10) 0.0039(7) -0.0003(7) 0.0027(8)
_geom_special_details
;
All s.u.'s (except the s.u. in the dihedral angle between two l.s. planes) are
estimated using the full covariance matrix. The cell s.u.'s are taken into
account individually in the estimation of s.u.'s in distances, angles and
torsion angles; correlations between s.u.'s in cell parameters are only used
when they are defined by crystal symmetry. An approximate (isotropic)
treatment of cell s.u.'s is used for estimating s.u.'s involving l.s. planes.
;
loop_
    _geom_bond_atom_site_label_1
    _geom_bond_atom_site_label_2
    _geom_bond_site_symmetry_2
    _geom_bond_distance
    _geom_bond_publ_flag
    O1 C7 . 1.4120(19) ?
    O1 C4 . 1.4169(18) ?
    N2 C5 . 1.4502(16) ?
    N2 C8 . 1.4581(16) ?
    N2 C6 . 1.4585(15) ?
    N3 C21 . 1.1401(18) ?
    C4 C5 . 1.496(2) ?
    C4 H4A . 0.9700 ?
    C4 H4B . 0.9700 ?
    C5 H5A . 0.9700 ?
    C5 H5B . 0.9700 ?
    C6 C7 . 1.495(2) ?
    C6 H6A . 0.9700 ?
    C6 H6B . 0.9700 ?
    C7 H7A . 0.9700 ?
    C7 H7B . 0.9700 ?
    C8 C9 . 1.5057(17) ?
    C8 H8A . 0.9700 ?
    C8 H8B . 0.9700 ?
    C9 C14 . 1.3819(18) ?
    C9 C10 . 1.3879(18) ?
    C10 C11 . 1.3758(17) ?
    C10 H10 . 0.9300 ?
    C11 C12 . 1.3873(17) ?
    C11 H11 . 0.9300 ?
    C12 C13 . 1.3843(18) ?
    C12 C15 . 1.4886(18) ?
    C13 C14 . 1.3788(18) ?
    C13 H13 . 0.9300 ?
    C14 H14 . 0.9300 ?
    C15 C20 . 1.3881(19) ?
    C15 C16 . 1.3989(18) ?
    C16 C17 . 1.3880(18) ?
    C16 C21 . 1.443(2) ?
    C17 C18 . 1.369(2) ?
    C17 H17 . 0.9300 ?
    C18 C19 . 1.365(2) ?
    C18 H18 . 0.9300 ?
    C19 C20 . 1.377(2) ?
    C19 H19 . 0.9300 ?
    C20 H20 . 0.9300 ?
loop_
    _geom_angle_atom_site_label_1
    _geom_angle_atom_site_label_2
    _geom_angle_atom_site_label_3
    _geom_angle_site_symmetry_1
    _geom_angle_site_symmetry_3
    _geom_angle
    _geom_angle_publ_flag
    C7 O1 C4 . . 109.55(11) ?
    C5 N2 C8 . . 110.46(10) ?
    C5 N2 C6 . . 108.59(10) ?
    C8 N2 C6 . . 110.24(9) ?
    O1 C4 C5 . . 111.35(12) ?
    O1 C4 H4A . . 109.4 ?
    C5 C4 H4A . . 109.4 ?
    O1 C4 H4B . . 109.4 ?
    C5 C4 H4B . . 109.4 ?
    H4A C4 H4B . . 108.0 ?
    N2 C5 C4 . . 110.69(12) ?
    N2 C5 H5A . . 109.5 ?
    C4 C5 H5A . . 109.5 ?
    N2 C5 H5B . . 109.5 ?
    C4 C5 H5B . . 109.5 ?
    H5A C5 H5B . . 108.1 ?
    N2 C6 C7 . . 110.63(11) ?
    N2 C6 H6A . . 109.5 ?
    C7 C6 H6A . . 109.5 ?
    N2 C6 H6B . . 109.5 ?
    C7 C6 H6B . . 109.5 ?
    H6A C6 H6B . . 108.1 ?
    O1 C7 C6 . . 111.65(12) ?
    O1 C7 H7A . . 109.3 ?
    C6 C7 H7A . . 109.3 ?
    O1 C7 H7B . . 109.3 ?
    C6 C7 H7B . . 109.3 ?
    H7A C7 H7B . . 108.0 ?
    N2 C8 C9 . . 114.47(10) ?
    N2 C8 H8A . . 108.6 ?
    C9 C8 H8A . . 108.6 ?
    N2 C8 H8B . . 108.6 ?
    C9 C8 H8B . . 108.6 ?
    H8A C8 H8B . . 107.6 ?
    C14 C9 C10 . . 117.62(12) ?
    C14 C9 C8 . . 121.26(12) ?
    C10 C9 C8 . . 121.06(12) ?
    C11 C10 C9 . . 121.07(12) ?
    C11 C10 H10 . . 119.5 ?
    C9 C10 H10 . . 119.5 ?
    C10 C11 C12 . . 121.17(12) ?
    C10 C11 H11 . . 119.4 ?
    C12 C11 H11 . . 119.4 ?
    C13 C12 C11 . . 117.81(12) ?
    C13 C12 C15 . . 122.46(11) ?
    C11 C12 C15 . . 119.73(11) ?
    C14 C13 C12 . . 120.86(12) ?
    C14 C13 H13 . . 119.6 ?
    C12 C13 H13 . . 119.6 ?
    C13 C14 C9 . . 121.47(13) ?
    C13 C14 H14 . . 119.3 ?
    C9 C14 H14 . . 119.3 ?
    C20 C15 C16 . . 116.92(12) ?
    C20 C15 C12 . . 120.77(12) ?
    C16 C15 C12 . . 122.27(11) ?
    C17 C16 C15 . . 121.23(13) ?
    C17 C16 C21 . . 117.81(13) ?
    C15 C16 C21 . . 120.89(11) ?
    C18 C17 C16 . . 119.94(15) ?
    C18 C17 H17 . . 120.0 ?
    C16 C17 H17 . . 120.0 ?
    C19 C18 C17 . . 119.81(14) ?
    C19 C18 H18 . . 120.1 ?
    C17 C18 H18 . . 120.1 ?
    C18 C19 C20 . . 120.64(14) ?
    C18 C19 H19 . . 119.7 ?
    C20 C19 H19 . . 119.7 ?
    C19 C20 C15 . . 121.46(14) ?
    C19 C20 H20 . . 119.3 ?
    C15 C20 H20 . . 119.3 ?
    N3 C21 C16 . . 177.11(16) ?
loop_
    _geom_torsion_atom_site_label_1
    _geom_torsion_atom_site_label_2
    _geom_torsion_atom_site_label_3
    _geom_torsion_atom_site_label_4
    _geom_torsion_site_symmetry_1
    _geom_torsion_site_symmetry_2
    _geom_torsion_site_symmetry_3
    _geom_torsion_site_symmetry_4
    _geom_torsion
    _geom_torsion_publ_flag
    C7 O1 C4 C5 . . . . 58.34(19) ?
    C8 N2 C5 C4 . . . . 177.40(11) ?
    C6 N2 C5 C4 . . . . 56.40(14) ?
    O1 C4 C5 N2 . . . . -58.71(18) ?
    C5 N2 C6 C7 . . . . -56.05(15) ?
    C8 N2 C6 C7 . . . . -177.18(12) ?
    C4 O1 C7 C6 . . . . -58.19(17) ?
    N2 C6 C7 O1 . . . . 58.11(16) ?
    C5 N2 C8 C9 . . . . 73.85(14) ?
    C6 N2 C8 C9 . . . . -166.14(11) ?
    N2 C8 C9 C14 . . . . -130.98(13) ?
    N2 C8 C9 C10 . . . . 52.04(16) ?
    C14 C9 C10 C11 . . . . 0.17(18) ?
    C8 C9 C10 C11 . . . . 177.25(11) ?
    C9 C10 C11 C12 . . . . 0.45(18) ?
    C10 C11 C12 C13 . . . . -0.56(18) ?
    C10 C11 C12 C15 . . . . 179.98(11) ?
    C11 C12 C13 C14 . . . . 0.05(19) ?
    C15 C12 C13 C14 . . . . 179.50(12) ?
    C12 C13 C14 C9 . . . . 0.6(2) ?
    C10 C9 C14 C13 . . . . -0.67(19) ?
    C8 C9 C14 C13 . . . . -177.75(12) ?
    C13 C12 C15 C20 . . . . -128.35(15) ?
    C11 C12 C15 C20 . . . . 51.08(18) ?
    C13 C12 C15 C16 . . . . 53.85(18) ?
    C11 C12 C15 C16 . . . . -126.71(14) ?
    C20 C15 C16 C17 . . . . 0.0(2) ?
    C12 C15 C16 C17 . . . . 177.92(13) ?
    C20 C15 C16 C21 . . . . -176.91(13) ?
    C12 C15 C16 C21 . . . . 1.0(2) ?
    C15 C16 C17 C18 . . . . 0.0(2) ?
    C21 C16 C17 C18 . . . . 177.05(15) ?
    C16 C17 C18 C19 . . . . -0.2(3) ?
    C17 C18 C19 C20 . . . . 0.3(3) ?
    C18 C19 C20 C15 . . . . -0.2(2) ?
    C16 C15 C20 C19 . . . . 0.1(2) ?
    C12 C15 C20 C19 . . . . -177.84(13) ?
    C17 C16 C21 N3 . . . . -25(3) ?
    C15 C16 C21 N3 . . . . 152(3) ?
data_global
_journal_data_validation_number     ?
_journal_date_recd_electronic     2012-12-12
_journal_date_accepted     2012-12-15
_journal_name_full     'Acta Crystallographica, Section E'
_journal_year     2013
_journal_volume     69
_journal_issue      1
_journal_page_first     o129
_journal_page_last     o129
_journal_paper_category     QO
_journal_paper_doi     10.1107/S1600536812050957
_journal_coeditor_code     HB7014
_publ_contact_author_name     'H.C. Devarajegowda'
_publ_contact_author_address
;
Department of Physics
Yuvaraja's College (Constituent College)
University of Mysore Mysore
Karnataka, India
;
_publ_contact_author_email     'devarajegowda@yahoo.com, kamchem9@gmail.com'
_publ_contact_author_fax     '+91 0821 2419292'
_publ_contact_author_phone     '+91 0821 2518101'
_publ_section_title
;
2-[4-(Morpholin-4-ylmethyl)phenyl]benzonitrile
;
loop_
    _publ_author_name
    _publ_author_address
    'Gangadhar Y. Meti'
;
Department of Studies in Chemistry
Karnataka University
Dharwad 580 003
Karnataka
India
;
    'R. R  Kamble'
;
Department of Studies in Chemistry
Karnataka University
Dharwad 580 003
Karnataka
India
;
    'A. J. Ravi'
;
Department of Physics
Yuvaraja's College (Constituent College)
University of Mysore, Mysore 570 005
Karnataka,
India
;
    'H. K. Arunkashi'
;
Department of Physics
Yuvaraja's College (Constituent College)
University of Mysore, Mysore 570 005
Karnataka,
India
;
    'H. C. Devarajegowda'
;
Department of Physics
Yuvaraja's College (Constituent College)
University of Mysore, Mysore 570 005
Karnataka,
India
;
