# Supplementary material for: 2-[4-(Morpholin-4-ylmeth­yl)phen­yl]benzonitrile
Source: Acta Crystallogr Sect E Struct Rep Online. 2012 Dec 22;69(Pt 1):o129. doi: 10.1107/S1600536812050957 (PMC3588350; doi:10.1107/S1600536812050957)
Supplement: Supplementary file 2 [file e-69-0o129-Isup2.hkl]

#
# h,k,l, Fc-squared, Fo-squared, sigma(Fo-squared) and status flag
#
data_I
_shelx_title ' Chem_Meti_BIPhenyl_Mor_0ma in P2(1)/c'
_shelx_refln_list_code          4
_shelx_F_calc_maximum      172.16
_exptl_crystal_F_000       596.00
_reflns_d_resolution_high  0.8692
 
loop_
 _symmetry_equiv_pos_as_xyz
 'x, y, z'
 '-x, y+1/2, -z+1/2'
 '-x, -y, -z'
 'x, -y-1/2, z-1/2'
 
_cell_length_a    21.1079
_cell_length_b     8.1358
_cell_length_c     9.0793
_cell_angle_alpha  90.000
_cell_angle_beta  100.833
_cell_angle_gamma  90.000
 
_shelx_F_squared_multiplier     1.000
 
loop_
 _refln_index_h
 _refln_index_k
 _refln_index_l
 _refln_F_squared_calc
 _refln_F_squared_meas
 _refln_F_squared_sigma
 _refln_observed_status
   4   0   0     5274.56     5160.06     64.70 o
   5   0   0     1305.07     1246.40      9.24 o
   6   0   0      359.17      362.79      3.65 o
   7   0   0     2332.59     2254.41     16.18 o
   8   0   0     2845.87     2883.92     20.45 o
   9   0   0      336.40      367.57      4.25 o
  10   0   0       35.39       31.13      1.25 o
  11   0   0      560.11      560.34      6.00 o
  12   0   0        5.53        4.73      0.69 o
  13   0   0      416.54      447.61      5.54 o
  15   0   0       10.19       12.07      1.19 o
  16   0   0       23.31       21.34      1.59 o
  17   0   0       28.54       29.17      2.45 o
  18   0   0       74.20       76.51      4.31 o
  19   0   0       53.05       63.47      3.31 o
  20   0   0       22.34       29.80      2.75 o
  21   0   0        3.11        4.12      1.63 o
  22   0   0       43.14       34.77      3.12 o
  23   0   0       54.05       60.28      6.26 o
   1   1   0      433.06      415.99      5.79 o
   3   1   0     4291.02     4050.26     28.94 o
   4   1   0     2175.71     2160.35     15.08 o
   5   1   0      204.37      187.84      2.11 o
   6   1   0      727.13      737.02      4.88 o
   7   1   0      272.63      288.46      2.62 o
   8   1   0      630.96      616.19      4.56 o
   9   1   0      376.05      386.05      3.43 o
  10   1   0       57.59       61.67      1.25 o
  12   1   0       97.23      111.44      1.79 o
  13   1   0        0.31        1.13      0.43 o
  14   1   0       35.16       30.04      1.15 o
  15   1   0       16.42       16.94      0.98 o
  16   1   0        0.04        0.04      0.54 o
  17   1   0      103.76      108.30      2.72 o
  18   1   0      162.57      157.73      3.73 o
  19   1   0        5.46        7.82      1.15 o
  20   1   0      139.97      136.85      4.14 o
  21   1   0       35.76       31.02      2.42 o
  22   1   0        2.95        4.67      1.46 o
  23   1   0        3.92        6.55      1.96 o
   0   2   0     2835.33     2569.00     27.06 o
   1   2   0     2646.92     2469.23     12.15 o
   3   2   0       91.17       85.56      1.50 o
   4   2   0      470.64      455.89      4.63 o
   5   2   0      192.07      185.47      2.34 o
   6   2   0       13.48       12.67      0.68 o
   7   2   0       13.83       14.95      0.56 o
   8   2   0      375.23      354.91      3.42 o
   9   2   0      227.97      248.81      2.70 o
  10   2   0      570.16      577.52      4.80 o
  11   2   0      125.35      141.42      2.14 o
  13   2   0      389.58      394.32      4.14 o
  14   2   0       22.94       19.38      1.13 o
  15   2   0      187.00      186.09      2.91 o
  16   2   0        8.10       11.24      1.16 o
  17   2   0      367.51      373.39      5.36 o
  18   2   0      106.14      111.16      3.05 o
  19   2   0        0.94        3.03      1.23 o
  20   2   0        0.35        1.04      1.35 o
  21   2   0        8.05        7.10      1.60 o
  22   2   0        4.59        5.71      1.79 o
  23   2   0       48.86       42.40      3.69 o
   1   3   0      535.99      541.40      3.38 o
   2   3   0      321.13      318.85      2.37 o
   3   3   0      103.99      107.96      1.27 o
   4   3   0        0.00        0.43      0.25 o
   5   3   0      444.47      463.66      3.46 o
   6   3   0      384.54      394.45      3.08 o
   7   3   0      942.16     1047.45      6.33 o
   8   3   0      207.38      196.81      2.47 o
   9   3   0      247.06      241.83      2.45 o
  10   3   0        2.09        3.01      0.48 o
  11   3   0       80.90       87.94      1.72 o
  12   3   0        0.04       -0.11      0.42 o
  13   3   0        5.41        4.46      0.78 o
  14   3   0       80.63       76.34      2.27 o
  15   3   0      372.94      369.52      5.52 o
  16   3   0       15.11       13.80      1.40 o
  17   3   0       31.08       29.16      1.89 o
  18   3   0       11.43       12.37      1.40 o
  19   3   0        0.14       -1.03      1.03 o
  20   3   0        4.32        5.90      1.82 o
  21   3   0        5.00        7.15      2.35 o
  22   3   0        0.05        0.05      1.44 o
   0   4   0      142.82      161.12      2.65 o
   1   4   0       16.86       21.38      0.71 o
   2   4   0      110.40      118.36      1.49 o
   4   4   0     1223.93     1308.60      7.79 o
   6   4   0       81.60       88.93      1.48 o
   7   4   0        9.32       11.66      0.70 o
   8   4   0        3.79        6.18      0.66 o
   9   4   0      138.45      129.55      2.63 o
  10   4   0       79.37       84.31      3.35 o
  11   4   0      106.68      109.53      2.60 o
  12   4   0       20.61       23.33      1.53 o
  13   4   0      223.68      224.50      3.91 o
  14   4   0      373.31      381.18      5.37 o
  15   4   0        6.26        8.82      1.21 o
  16   4   0        0.22        1.28      1.97 o
  17   4   0       16.77       19.10      2.84 o
  18   4   0        3.22        1.46      1.13 o
  19   4   0        0.18       -1.00      1.06 o
  20   4   0        2.98        3.78      1.66 o
  21   4   0        7.79        6.66      2.07 o
   1   5   0        0.79        1.52      0.34 o
   2   5   0        0.66        1.75      0.54 o
   3   5   0        0.59        1.85      0.38 o
   4   5   0      111.66      111.79      1.98 o
   5   5   0        0.04        0.49      0.38 o
   6   5   0      299.95      312.08      3.65 o
   7   5   0       45.49       43.96      1.47 o
   8   5   0        0.26        0.00      0.46 o
   9   5   0       43.98       48.47      1.92 o
  10   5   0       14.55       17.76      1.39 o
  11   5   0       37.47       44.06      2.59 o
  12   5   0        0.78        2.87      1.21 o
  13   5   0        1.96        4.59      1.22 o
  14   5   0      993.20      984.77     11.60 o
  15   5   0        4.07        7.15      1.44 o
  16   5   0        7.24        7.71      1.49 o
  17   5   0       31.15       36.09      2.63 o
  18   5   0       10.52        6.85      1.49 o
  19   5   0       10.42        9.53      1.70 o
  20   5   0        0.05       -1.25      1.25 o
   0   6   0        0.53        0.11      0.52 o
   1   6   0       42.80       43.38      1.15 o
   2   6   0        1.88        1.33      0.43 o
   3   6   0       88.80       85.25      1.73 o
   4   6   0        0.00        0.42      0.74 o
   5   6   0       61.63       61.60      1.86 o
   6   6   0      196.61      183.07      3.08 o
   7   6   0       39.78       39.19      2.20 o
   8   6   0       83.80       85.19      2.50 o
   9   6   0       73.10       75.47      2.90 o
  10   6   0      353.00      332.80      6.06 o
  11   6   0      108.29      106.54      3.51 o
  12   6   0       32.43       29.19      2.31 o
  13   6   0       65.98       72.09      3.14 o
  14   6   0       90.39       94.76      5.72 o
  15   6   0       17.84       17.99      2.00 o
  16   6   0       35.70       31.94      2.59 o
  17   6   0        4.49        3.85      1.40 o
  18   6   0        5.59        3.69      1.40 o
   1   7   0      118.43      117.62      2.62 o
   2   7   0       26.58       26.91      1.60 o
   3   7   0      278.64      280.37      5.13 o
   4   7   0      633.12      598.16     17.27 o
   5   7   0       95.08       91.04      3.77 o
   6   7   0        1.00        2.77      1.01 o
   7   7   0       12.70       15.85      2.45 o
   8   7   0      132.07      127.11      3.28 o
   9   7   0       54.96       56.79      2.50 o
  10   7   0        0.01       -0.20      0.84 o
  11   7   0       60.68       59.21      2.49 o
  12   7   0        8.05        7.58      1.49 o
  13   7   0        4.18        5.46      1.49 o
  14   7   0        7.42        8.18      1.60 o
  15   7   0        7.81        7.72      1.62 o
   0   8   0       13.30       15.84      2.19 o
   1   8   0        0.88        1.20      0.99 o
   2   8   0        0.81        1.58      1.23 o
   3   8   0        0.56        0.31      0.86 o
   4   8   0        0.66        0.02      0.90 o
   5   8   0       53.03       61.53      2.49 o
   6   8   0        0.70       -0.05      0.93 o
   7   8   0       31.08       30.98      2.10 o
   8   8   0        0.01       -0.03      0.93 o
   9   8   0        2.19        2.67      1.08 o
  10   8   0        1.67        0.29      0.98 o
  11   8   0        3.48        2.61      1.15 o
  12   8   0       13.20       16.28      1.74 o
   1   9   0       29.05       23.68      4.17 o
   2   9   0        0.00       -0.13      1.48 o
   3   9   0        8.44        9.93      1.70 o
   4   9   0       17.18       21.96      2.59 o
   5   9   0        0.05       -1.21      1.21 o
   6   9   0        3.03        4.09      1.23 o
 -24   1   1        7.87       10.36      3.78 o
 -23   1   1        1.80        1.94      1.28 o
 -22   1   1       49.70       54.54      3.22 o
 -21   1   1        8.44       13.99      1.84 o
 -20   1   1      210.21      211.66      4.28 o
 -19   1   1        0.16        2.20      0.93 o
 -18   1   1       31.15       29.22      1.62 o
 -17   1   1       78.20       74.21      1.86 o
 -16   1   1       22.48       25.01      1.20 o
 -15   1   1      104.49      110.01      2.03 o
 -14   1   1       32.95       36.39      1.23 o
 -13   1   1       10.51       13.87      0.90 o
 -12   1   1      169.83      165.24      2.18 o
 -11   1   1      803.41      873.35      6.19 o
 -10   1   1      304.40      290.53      2.75 o
  -9   1   1      378.40      371.71      3.08 o
  -8   1   1       55.93       53.74      1.01 o
  -7   1   1       41.27       41.62      1.31 o
  -6   1   1      102.14       99.86      1.63 o
  -5   1   1      677.18      653.84      5.07 o
  -4   1   1     1925.97     1770.74     12.40 o
  -3   1   1    13057.13    13145.09     79.60 o
  -2   1   1      604.75      543.03      4.66 o
  -1   1   1     1591.59     1532.79     13.35 o
   1   1   1      802.01      769.86      7.38 o
   2   1   1     6929.65     6761.65     35.55 o
   3   1   1     7869.18     7781.99     41.50 o
   4   1   1      255.20      238.77      2.09 o
   5   1   1      307.96      291.09      2.24 o
   6   1   1      415.59      427.95      3.04 o
   7   1   1      173.84      187.59      1.89 o
   8   1   1     2507.15     2586.75     14.64 o
   9   1   1      985.20     1019.90      6.87 o
  10   1   1       33.14       39.32      1.18 o
  11   1   1       94.77      102.47      1.83 o
  12   1   1       94.25      105.47      1.95 o
  13   1   1        0.23        0.65      0.45 o
  14   1   1       73.82       84.21      1.91 o
  15   1   1        0.19        1.48      0.94 o
  16   1   1       34.40       34.52      1.82 o
  17   1   1      398.13      399.71      5.39 o
  19   1   1      213.72      221.45      4.18 o
  20   1   1       63.37       64.67      2.49 o
  21   1   1       98.15      100.16      3.59 o
  22   1   1        6.57        8.82      2.22 o
  23   1   1        4.17        6.45      2.00 o
 -22   2   1      212.74      227.40      5.68 o
 -21   2   1       14.73       15.11      1.98 o
 -20   2   1        9.38        9.56      1.35 o
 -19   2   1       19.14       17.33      1.59 o
 -18   2   1      468.45      493.70      9.84 o
 -17   2   1        9.20       10.79      2.22 o
 -16   2   1        2.67        3.76      0.90 o
 -15   2   1       38.35       35.43      1.85 o
 -14   2   1       92.25       86.45      1.93 o
 -13   2   1        0.37        0.39      0.43 o
 -12   2   1       20.35       21.48      1.06 o
 -11   2   1       69.55       59.84      1.41 o
 -10   2   1      402.68      409.87      3.74 o
  -9   2   1      562.36      572.11      5.97 o
  -8   2   1       11.62       11.22      0.84 o
  -7   2   1       33.69       33.94      1.51 o
  -6   2   1      524.16      500.50      4.64 o
  -5   2   1      423.63      447.97      4.18 o
  -4   2   1      672.47      632.25      6.14 o
  -3   2   1     8775.12     8471.38     44.28 o
  -2   2   1       45.28       40.38      1.52 o
  -1   2   1     1968.57     1814.61     13.06 o
   0   2   1      206.13      214.64      1.99 o
   2   2   1      718.47      710.88      4.31 o
   3   2   1      147.98      144.09      1.52 o
   4   2   1     1215.94     1216.34      6.83 o
   5   2   1        7.20        5.44      0.38 o
   6   2   1     1732.89     1795.21     12.20 o
   7   2   1     1561.51     1593.87     11.80 o
   8   2   1     1427.24     1516.90      8.92 o
  10   2   1        7.19        6.57      0.64 o
  11   2   1      153.40      144.21      2.23 o
  12   2   1      177.08      187.61      2.66 o
  13   2   1      107.83      112.86      2.12 o
  14   2   1       99.19       99.91      2.12 o
  15   2   1      259.77      264.15      4.98 o
  16   2   1      146.11      152.59      3.51 o
  17   2   1      370.00      358.58      5.11 o
  18   2   1       52.76       56.29      2.84 o
  19   2   1       40.30       35.75      3.19 o
  20   2   1        4.23        5.09      1.75 o
  21   2   1        8.42        6.95      1.93 o
  22   2   1        0.73       -0.10      1.44 o
 -22   3   1        4.00        6.84      2.17 o
 -21   3   1        6.35        9.18      2.42 o
 -20   3   1        6.18        5.46      1.16 o
 -19   3   1        0.19       -0.56      0.79 o
 -18   3   1        0.27       -0.81      0.81 o
 -17   3   1      197.55      203.09      4.03 o
 -16   3   1      437.11      434.76      5.90 o
 -15   3   1       33.93       34.85      1.99 o
 -14   3   1       95.71      105.30      2.83 o
 -13   3   1       12.49       15.22      1.58 o
 -12   3   1       21.30       16.20      1.32 o
 -11   3   1      116.20      118.65      2.54 o
 -10   3   1        3.74        1.64      0.79 o
  -9   3   1        0.53        0.86      0.48 o
  -8   3   1      480.61      502.19      5.22 o
  -7   3   1      124.00      120.80      3.24 o
  -6   3   1       28.47       33.79      1.20 o
  -5   3   1      519.93      550.30      4.56 o
  -4   3   1     1117.30     1041.36      7.92 o
  -3   3   1       95.06       88.64      1.49 o
  -2   3   1        3.62        5.62      0.41 o
  -1   3   1      150.77      156.89      1.85 o
   0   3   1       46.83       49.90      1.00 o
   1   3   1      951.31     1029.50      5.45 o
   2   3   1       11.37       13.10      0.53 o
   3   3   1      620.15      637.68      3.61 o
   4   3   1      632.54      700.59      3.93 o
   5   3   1      119.01      125.30      1.36 o
   7   3   1      165.50      153.87      1.93 o
   8   3   1      142.58      150.77      2.05 o
   9   3   1       61.69       60.74      1.33 o
  10   3   1       54.16       53.72      1.48 o
  11   3   1      186.35      184.31      2.36 o
  12   3   1       91.42       95.73      1.95 o
  13   3   1        7.76        7.15      0.80 o
  14   3   1        4.92        3.06      0.68 o
  15   3   1       16.42       14.85      2.64 o
  16   3   1       25.27       27.29      2.42 o
  17   3   1       13.52       12.74      2.00 o
  18   3   1       21.93       18.88      4.96 o
  19   3   1        4.16        3.22      1.63 o
  20   3   1       79.20       74.04      5.48 o
  21   3   1        0.25       -1.44      1.83 o
  22   3   1        0.49       -0.46      1.56 o
 -21   4   1        0.07       -0.59      1.31 o
 -20   4   1        2.69        1.88      1.22 o
 -19   4   1       27.92       28.94      2.22 o
 -18   4   1       85.63       85.50      2.89 o
 -17   4   1       11.56       11.17      1.40 o
 -16   4   1        0.02       -0.87      0.87 o
 -15   4   1       19.69       15.86      1.52 o
 -14   4   1        4.57        6.42      1.16 o
 -13   4   1       61.78       56.39      2.14 o
 -12   4   1      525.57      517.87      6.13 o
 -11   4   1      281.22      290.54      4.34 o
 -10   4   1       30.63       26.63      1.52 o
  -9   4   1        7.73        9.45      1.21 o
  -8   4   1        1.25        0.18      0.48 o
  -6   4   1      773.48      762.56      6.20 o
  -5   4   1       33.37       37.20      1.63 o
  -4   4   1      550.21      598.06      4.43 o
  -3   4   1       84.58       84.69      1.64 o
  -2   4   1        0.41        1.77      0.31 o
  -1   4   1        0.43        0.56      0.28 o
   1   4   1        0.20        0.06      0.29 o
   2   4   1      289.83      278.51      2.75 o
   3   4   1      463.00      477.88      3.19 o
   4   4   1        2.69        3.13      0.39 o
   5   4   1      544.94      546.33      3.58 o
   6   4   1      315.29      330.88      2.77 o
   7   4   1      553.63      556.56      3.95 o
   8   4   1       21.48       22.19      1.24 o
   9   4   1       11.07       14.18      0.82 o
  10   4   1       21.08       15.46      0.86 o
  11   4   1        6.36        4.21      1.03 o
  12   4   1       11.59       10.82      1.44 o
  13   4   1        1.01        0.85      0.88 o
  14   4   1        0.08        1.81      1.00 o
  15   4   1       41.48       40.02      2.44 o
  16   4   1        0.41       -0.47      0.88 o
  17   4   1       70.66       66.92      3.75 o
  18   4   1       18.79       24.81      4.04 o
  19   4   1        0.23        1.14      1.44 o
  20   4   1       12.50       19.63      2.75 o
  21   4   1        4.38        1.84      3.91 o
 -20   5   1       17.66       16.27      2.10 o
 -19   5   1        3.43        3.76      1.37 o
 -18   5   1        2.57        4.62      1.40 o
 -17   5   1       50.07       61.89      3.20 o
 -16   5   1       58.19       56.11      3.05 o
 -15   5   1      165.29      164.20      3.81 o
 -14   5   1       49.73       53.08      2.37 o
 -13   5   1       33.67       36.21      2.11 o
 -12   5   1      273.47      260.14      4.33 o
 -11   5   1      299.37      296.96      4.06 o
 -10   5   1        3.28        3.11      0.72 o
  -9   5   1       22.47       17.93      1.18 o
  -8   5   1       11.19       11.21      0.94 o
  -7   5   1      899.47      909.58      7.48 o
  -6   5   1       81.85       89.75      2.02 o
  -5   5   1       15.83       20.77      1.16 o
  -4   5   1        1.17        2.51      0.45 o
  -3   5   1       63.48       70.85      1.85 o
  -2   5   1        0.02       -0.23      0.30 o
  -1   5   1       23.43       23.20      1.00 o
   0   5   1       33.51       32.88      0.92 o
   1   5   1       50.30       50.45      1.06 o
   2   5   1      259.81      255.35      2.59 o
   3   5   1      282.72      285.02      2.55 o
   4   5   1        5.15        3.91      0.58 o
   5   5   1        0.50        0.31      0.42 o
   6   5   1      163.33      170.88      2.38 o
   7   5   1      125.44      128.84      2.03 o
   8   5   1       56.36       53.87      2.15 o
   9   5   1      161.82      153.79      3.71 o
  10   5   1        0.56        0.56      0.95 o
  11   5   1      619.77      607.63      8.06 o
  12   5   1       31.42       34.70      2.30 o
  15   5   1      110.90       99.33      4.10 o
  16   5   1        4.68        3.38      1.23 o
  17   5   1       10.53       11.63      1.68 o
  18   5   1       12.62       13.81      2.49 o
  19   5   1        2.74        1.20      1.83 o
 -18   6   1       18.05       16.61      2.10 o
 -17   6   1       42.10       34.53      2.70 o
 -16   6   1        2.98        5.05      1.45 o
 -15   6   1      105.82       95.35      3.60 o
 -14   6   1       40.51       39.15      2.70 o
 -13   6   1        4.69        3.56      1.37 o
 -12   6   1        9.83        8.77      1.30 o
 -11   6   1      103.61       98.30      3.84 o
 -10   6   1        5.57        6.33      1.16 o
  -9   6   1        3.97        4.11      1.04 o
  -8   6   1      104.49      102.16      5.93 o
  -7   6   1       77.91       78.52      2.40 o
  -6   6   1      180.61      177.34      2.97 o
  -5   6   1       41.09       39.38      1.63 o
  -4   6   1       18.32       19.34      1.09 o
  -3   6   1       53.67       50.68      1.49 o
  -2   6   1       80.04       70.23      3.44 o
  -1   6   1      136.00      130.11      2.20 o
   0   6   1       22.07       24.73      1.10 o
   1   6   1        7.59        8.38      0.78 o
   2   6   1       67.46       66.52      1.53 o
   3   6   1      613.69      603.62      4.82 o
   4   6   1        0.11       -0.28      0.52 o
   5   6   1      126.74      126.73      2.58 o
   6   6   1       14.03       16.73      1.39 o
   7   6   1       22.20       21.05      1.50 o
   8   6   1       10.05        9.69      1.36 o
   9   6   1       59.92       59.06      2.20 o
  10   6   1        7.84       11.49      1.81 o
  11   6   1      209.92      197.56      3.92 o
  12   6   1        0.17        0.88      1.19 o
  14   6   1       57.38       51.50      3.05 o
  15   6   1        1.75        2.68      1.23 o
  16   6   1       12.64       11.56      1.80 o
  17   6   1       19.78       23.14      2.38 o
 -16   7   1        0.29        1.59      1.23 o
 -15   7   1        0.46        0.36      1.19 o
 -14   7   1       25.37       17.89      2.10 o
 -13   7   1        8.18        8.21      1.60 o
 -12   7   1        2.21        1.09      1.15 o
 -11   7   1        2.76        0.75      1.28 o
 -10   7   1        4.94        4.16      1.79 o
  -9   7   1        1.63        1.07      0.94 o
  -8   7   1       64.23       68.38      2.57 o
  -7   7   1       14.97       17.55      1.39 o
  -6   7   1       33.89       35.51      1.86 o
  -5   7   1        0.23        1.54      0.96 o
  -4   7   1      145.01      143.96      4.11 o
  -3   7   1        7.16        5.86      1.14 o
  -2   7   1       70.04       68.53      2.57 o
  -1   7   1       10.53        8.39      0.87 o
   0   7   1       24.96       28.46      1.64 o
   1   7   1      100.13      110.43      2.14 o
   2   7   1      187.10      186.81      3.32 o
   3   7   1      210.27      220.95      3.57 o
   4   7   1        0.93        2.81      0.88 o
   5   7   1       18.59       16.66      1.53 o
   6   7   1       17.73       22.38      2.64 o
   7   7   1       64.08       64.44      2.39 o
   8   7   1        0.42       -0.65      0.87 o
   9   7   1        1.31        0.44      0.94 o
  10   7   1       69.21       66.48      2.56 o
  11   7   1       25.03       27.00      2.43 o
  12   7   1        5.00        8.03      1.59 o
  13   7   1        8.29        5.55      1.64 o
  14   7   1       15.73       17.44      2.00 o
  15   7   1        0.69        0.82      1.24 o
 -12   8   1        8.06        9.45      1.54 o
 -11   8   1        2.31        2.99      1.51 o
 -10   8   1        9.95        9.20      1.44 o
  -9   8   1       12.22       15.18      1.64 o
  -8   8   1      116.58      117.54      3.39 o
  -7   8   1        5.18        8.18      1.35 o
  -5   8   1        0.11        0.02      0.93 o
  -4   8   1       52.86       53.13      2.28 o
  -3   8   1       13.90       15.85      1.46 o
  -2   8   1      133.73      127.07      3.32 o
  -1   8   1        1.59        1.74      1.19 o
   0   8   1      106.69      105.30      5.07 o
   1   8   1       35.68       36.18      2.61 o
   2   8   1       40.07       35.45      2.59 o
   3   8   1       33.06       28.14      2.34 o
   4   8   1       10.20        9.71      1.61 o
   5   8   1       11.78       11.34      1.40 o
   6   8   1        2.15        2.81      1.03 o
   7   8   1        0.38       -1.21      1.21 o
   8   8   1        1.67        2.49      1.06 o
   9   8   1        2.84        2.87      1.28 o
  10   8   1        5.71        9.50      1.43 o
  11   8   1        1.49        1.59      1.26 o
  -6   9   1        0.54        0.98      1.19 o
  -5   9   1        6.12        7.41      1.60 o
  -4   9   1        3.99        5.55      1.93 o
  -3   9   1       50.13       54.52      4.15 o
  -2   9   1       45.41       48.72      3.18 o
  -1   9   1        9.64       10.97      1.81 o
   0   9   1        0.29        3.42      1.40 o
   1   9   1        5.28        4.61      1.51 o
   2   9   1        9.36       10.32      1.76 o
   3   9   1        8.09       10.70      1.81 o
   4   9   1        0.10       -0.07      1.30 o
   5   9   1        1.85        2.09      1.36 o
 -24   0   2        7.48        5.22      3.13 o
 -23   0   2       16.50       17.22      3.91 o
 -22   0   2        9.23        8.04      2.22 o
 -21   0   2       30.40       34.81      5.09 o
 -20   0   2      118.70      114.89      4.57 o
 -19   0   2       19.25       17.05      1.70 o
 -18   0   2      101.03       85.46      3.85 o
 -17   0   2       53.50       49.54      2.22 o
 -16   0   2       43.69       53.38      3.54 o
 -15   0   2        0.64        1.13      1.19 o
 -14   0   2        6.30        6.40      0.92 o
 -13   0   2       27.10       24.45      1.54 o
 -12   0   2      960.14     1056.10      9.95 o
 -11   0   2      905.54      941.16      8.95 o
  -9   0   2      423.42      440.41      5.58 o
  -8   0   2     1674.24     1583.29     12.58 o
  -7   0   2     1453.20     1422.92     11.31 o
  -6   0   2     7138.10     6987.31     47.26 o
  -5   0   2     8752.80     8832.54     58.91 o
  -4   0   2    29638.95    32433.65    568.83 o
  -3   0   2     7717.68     7764.67     52.73 o
  -2   0   2      687.23      661.74      5.56 o
  -1   0   2    25056.59    27169.10    344.71 o
   0   0   2     1043.24      978.35      7.58 o
   1   0   2      874.15      804.81      6.54 o
   2   0   2     6709.27     6624.96     43.71 o
   3   0   2     2943.16     2843.90     17.13 o
   4   0   2      645.50      641.99      4.94 o
   5   0   2     1479.53     1436.45     22.83 o
   6   0   2      138.70      131.85      2.25 o
   7   0   2      266.77      262.40      6.01 o
   8   0   2      490.15      529.55     10.47 o
   9   0   2      778.63      775.98     11.79 o
  10   0   2      117.83      122.32      2.22 o
  11   0   2      199.90      205.59      4.43 o
  12   0   2        0.20        2.23      1.04 o
  13   0   2       46.67       44.94      2.40 o
  14   0   2       56.54       54.00      2.67 o
  15   0   2      152.97      159.25      4.52 o
  16   0   2      108.44      109.71      4.83 o
  17   0   2        2.78        1.79      1.25 o
  18   0   2       71.51       69.21      3.41 o
  19   0   2      122.53      131.82      4.79 o
  20   0   2       23.56       21.89      2.49 o
  21   0   2       35.93       29.86      2.95 o
  22   0   2       38.10       49.32      5.22 o
 -24   1   2        0.36       -1.54      3.39 o
 -23   1   2        0.20        0.26      1.66 o
 -22   1   2       42.55       40.86      2.45 o
 -21   1   2       73.74       81.40      2.89 o
 -20   1   2        9.50        7.22      1.11 o
 -19   1   2       47.48       49.55      2.09 o
 -18   1   2        4.20        1.99      0.77 o
 -17   1   2        3.09        3.11      0.80 o
 -16   1   2       29.14       33.16      1.35 o
 -15   1   2        9.78       10.33      1.07 o
 -14   1   2       25.23       29.69      2.31 o
 -13   1   2      138.21      154.97      2.23 o
 -12   1   2      443.22      460.75      5.34 o
 -11   1   2      121.21      112.43      1.83 o
 -10   1   2      243.10      248.12      2.60 o
  -9   1   2      390.56      390.59      3.26 o
  -8   1   2      232.82      249.43      2.38 o
  -7   1   2      262.75      269.14      2.39 o
  -6   1   2        0.29        0.67      0.35 o
  -5   1   2      164.09      159.02      2.18 o
  -4   1   2      356.12      345.89      3.32 o
  -3   1   2     1793.64     1745.35     12.96 o
  -1   1   2    13302.48    13215.36    119.13 o
   0   1   2     5345.26     5301.50     24.57 o
   1   1   2     4452.22     4338.53     20.66 o
   2   1   2      135.38      125.26      1.36 o
   3   1   2      329.12      331.78      2.51 o
   4   1   2       43.83       35.33      0.77 o
   5   1   2       35.05       36.41      0.80 o
   6   1   2      145.69      141.22      2.14 o
   7   1   2        2.52        1.86      0.39 o
   8   1   2        0.19        0.87      0.31 o
   9   1   2        0.42        0.54      0.30 o
  11   1   2      416.21      426.06      4.05 o
  12   1   2        0.00        0.28      0.50 o
  13   1   2       14.77       16.14      1.20 o
  14   1   2      307.08      304.63      5.88 o
  15   1   2       51.04       47.89      1.98 o
  16   1   2      181.82      196.19      3.65 o
  17   1   2       84.00       79.09      3.20 o
  18   1   2       55.55       60.27      2.69 o
  19   1   2        9.80        9.29      1.57 o
  20   1   2       17.53       17.42      2.35 o
  21   1   2        0.03       -0.97      1.03 o
  22   1   2        1.39        1.83      1.66 o
 -23   2   2        5.26        7.03      1.69 o
 -22   2   2        9.31        9.63      1.56 o
 -21   2   2       12.46        9.60      1.46 o
 -20   2   2       33.28       31.81      2.11 o
 -19   2   2      127.64      126.60      3.40 o
 -18   2   2        0.02        0.07      0.82 o
 -17   2   2      149.03      144.81      3.68 o
 -16   2   2       67.67       70.56      2.87 o
 -15   2   2        4.06        4.78      0.90 o
 -14   2   2      538.77      549.74      6.37 o
 -13   2   2       11.67       14.17      1.38 o
 -12   2   2       64.94       60.03      1.38 o
 -11   2   2       19.17       20.22      0.91 o
 -10   2   2       28.76       29.42      1.46 o
  -9   2   2      494.35      516.99      5.32 o
  -8   2   2       13.94       15.99      0.97 o
  -7   2   2        2.75        3.18      0.52 o
  -6   2   2       86.12       82.89      1.69 o
  -5   2   2      237.21      225.88      2.80 o
  -4   2   2     1690.44     1649.41     10.08 o
  -3   2   2      134.43      140.83      2.07 o
  -2   2   2     1359.81     1282.35      7.98 o
  -1   2   2     5280.63     5009.23     29.15 o
   0   2   2      140.39      142.15      1.72 o
   1   2   2      513.39      509.15      3.86 o
   2   2   2      328.63      327.63      3.16 o
   3   2   2     1200.06     1214.16      6.86 o
   4   2   2     2519.87     2467.60     11.66 o
   5   2   2        1.50        1.43      0.41 o
   6   2   2     2913.10     3048.95     14.24 o
   7   2   2       36.08       42.56      1.04 o
   8   2   2      454.25      489.48      3.82 o
   9   2   2        0.14        0.21      0.30 o
  10   2   2      172.64      182.94      2.26 o
  11   2   2      157.83      178.79      2.29 o
  12   2   2       21.42       22.46      1.13 o
  13   2   2      147.89      150.56      3.28 o
  14   2   2      781.24      778.05     11.81 o
  15   2   2       27.90       33.31      2.14 o
  16   2   2       80.10       71.16      3.10 o
  17   2   2       14.29       10.17      1.54 o
  18   2   2       40.33       45.06      2.70 o
  19   2   2       23.43       23.42      3.25 o
  20   2   2       48.65       50.03      3.78 o
  21   2   2        6.08        7.85      2.12 o
 -23   3   2        0.04        0.52      2.61 o
 -22   3   2        0.07        0.97      1.17 o
 -21   3   2        0.67       -0.01      0.94 o
 -20   3   2        4.79        4.53      1.16 o
 -19   3   2        2.12        3.13      1.10 o
 -18   3   2       18.45       17.27      1.65 o
 -17   3   2       19.47       19.92      3.11 o
 -16   3   2      306.47      322.30      5.15 o
 -15   3   2      902.73      877.14      8.97 o
 -14   3   2        0.38        2.31      0.81 o
 -13   3   2      175.64      182.61      3.51 o
 -12   3   2       93.03       91.18      2.41 o
 -10   3   2       14.27       17.29      1.17 o
  -9   3   2       59.71       68.11      1.92 o
  -8   3   2        9.79       15.97      3.48 o
  -7   3   2      235.92      243.18      3.39 o
  -6   3   2      240.23      242.85      2.94 o
  -5   3   2      595.98      589.37      4.96 o
  -4   3   2      206.89      219.61      3.28 o
  -3   3   2     2204.79     2219.92     18.47 o
  -1   3   2      500.92      449.89      3.37 o
   0   3   2      180.78      172.52      1.86 o
   1   3   2      510.56      534.38      4.32 o
   3   3   2     1200.63     1230.28      7.34 o
   4   3   2       12.81       13.59      0.72 o
   5   3   2      861.33      898.31      5.44 o
   6   3   2        3.03        2.90      0.44 o
   8   3   2      266.05      255.57      2.41 o
   9   3   2       93.42       93.33      1.87 o
  10   3   2      168.67      185.87      2.68 o
  12   3   2        3.02        2.19      0.75 o
  13   3   2        3.73        4.75      0.81 o
  14   3   2       18.14       17.56      1.64 o
  15   3   2       31.73       25.99      1.99 o
  16   3   2       37.20       34.75      2.93 o
  17   3   2        8.73        4.84      3.13 o
  18   3   2        0.31       -0.86      1.25 o
  19   3   2        6.37        4.70      1.84 o
  20   3   2        4.59        7.74      2.03 o
  21   3   2        1.77        0.94      1.56 o
 -21   4   2        2.69        2.81      1.21 o
 -20   4   2        1.06        2.25      1.13 o
 -19   4   2       22.62       24.27      1.99 o
 -18   4   2       13.45       13.22      1.52 o
 -17   4   2        5.29        3.66      1.25 o
 -16   4   2       70.03       72.09      2.64 o
 -15   4   2      443.95      454.19      7.05 o
 -14   4   2      454.56      458.77      6.15 o
 -13   4   2        4.28        5.09      0.97 o
 -12   4   2       55.69       58.73      2.11 o
 -11   4   2        0.46        0.56      0.67 o
 -10   4   2       16.92       17.11      1.29 o
  -9   4   2      132.26      118.12      2.34 o
  -8   4   2      239.66      249.99      3.36 o
  -7   4   2      214.12      232.41      3.20 o
  -6   4   2      540.02      548.54      5.12 o
  -5   4   2       10.55       14.85      0.93 o
  -4   4   2       55.63       57.74      1.74 o
  -3   4   2       10.21       14.42      1.13 o
  -2   4   2       17.94       15.56      0.78 o
  -1   4   2       28.79       32.01      1.17 o
   0   4   2      136.33      151.60      1.95 o
   1   4   2       43.94       52.08      1.14 o
   2   4   2        7.72        9.74      0.61 o
   3   4   2      457.50      471.35      3.56 o
   4   4   2      715.34      679.78      5.12 o
   5   4   2      664.13      686.29      5.21 o
   7   4   2       35.26       33.98      1.10 o
   8   4   2      154.36      153.66      2.20 o
   9   4   2       88.67       91.13      2.49 o
  10   4   2        0.42        0.38      0.57 o
  11   4   2        2.81        3.65      0.72 o
  12   4   2       94.90       92.36      2.15 o
  13   4   2       26.50       24.74      1.91 o
  14   4   2       20.83       26.15      2.07 o
  15   4   2        1.15        1.91      1.37 o
  16   4   2       16.99       18.92      2.40 o
  17   4   2        2.18        5.26      2.22 o
  18   4   2        7.07        6.70      2.74 o
  19   4   2        2.67        4.75      4.31 o
  20   4   2       20.08       21.59      2.93 o
 -20   5   2       13.73       14.14      1.74 o
 -19   5   2        4.72        4.11      1.32 o
 -18   5   2      102.92      111.61      3.46 o
 -17   5   2       33.08       38.44      2.43 o
 -16   5   2        0.36        1.44      1.03 o
 -15   5   2       98.32       93.14      2.99 o
 -14   5   2        0.63        2.71      0.98 o
 -13   5   2        3.73        2.05      0.81 o
 -12   5   2        4.16        3.59      0.84 o
 -11   5   2        6.17        6.53      0.98 o
 -10   5   2        1.67        3.40      0.71 o
  -9   5   2       31.65       29.60      1.51 o
  -8   5   2       74.02       78.32      2.32 o
  -7   5   2       16.26       16.53      1.24 o
  -6   5   2      160.15      173.01      2.99 o
  -5   5   2       38.20       36.90      1.51 o
  -4   5   2       10.91       10.33      0.97 o
  -3   5   2        9.14        9.35      0.81 o
  -2   5   2       14.37       12.52      0.78 o
  -1   5   2        0.14       -0.11      0.35 o
   0   5   2       17.94       20.13      0.93 o
   1   5   2        1.31        1.71      0.42 o
   2   5   2      208.53      218.55      2.55 o
   3   5   2       68.24       65.03      1.55 o
   4   5   2       85.40       85.58      1.95 o
   5   5   2       35.66       36.53      1.34 o
   6   5   2      134.57      123.80      2.16 o
   7   5   2       61.61       67.43      1.55 o
   8   5   2      268.26      264.87      3.17 o
   9   5   2        1.96        2.33      0.66 o
  10   5   2      569.36      551.29      7.64 o
  11   5   2       52.84       56.65      2.63 o
  12   5   2       39.74       36.83      2.38 o
  13   5   2      274.24      270.41      5.44 o
  14   5   2        1.90        2.26      1.22 o
  15   5   2        8.17        8.35      1.54 o
  16   5   2        1.90        0.28      1.50 o
  17   5   2       13.24       15.23      2.49 o
  18   5   2        0.65        1.28      1.63 o
 -18   6   2        1.23       -0.26      1.10 o
 -17   6   2       12.90        9.70      1.74 o
 -16   6   2        1.41        2.40      1.14 o
 -15   6   2        0.65        1.19      1.05 o
 -14   6   2        0.50       -0.22      0.89 o
 -13   6   2       10.03        8.90      1.35 o
 -12   6   2        0.94        0.52      0.90 o
 -11   6   2       68.55       72.13      2.26 o
 -10   6   2       21.40       23.77      1.62 o
  -9   6   2       15.94       15.54      1.28 o
  -8   6   2        4.75        5.28      0.88 o
  -7   6   2       79.87       74.29      3.24 o
  -6   6   2      126.09      125.66      2.65 o
  -5   6   2       58.95       55.07      1.79 o
  -4   6   2       13.31       12.90      1.76 o
  -3   6   2        0.38        0.04      0.59 o
  -2   6   2        0.01       -0.31      0.53 o
  -1   6   2        0.01        0.30      0.57 o
   0   6   2        1.63        1.29      0.66 o
   1   6   2      115.95      117.65      2.19 o
   2   6   2      342.20      308.35      3.60 o
   3   6   2       11.87       13.74      1.03 o
   4   6   2      142.46      141.83      2.48 o
   5   6   2       24.09       18.42      1.13 o
   6   6   2       34.76       34.05      1.46 o
   7   6   2        6.20        6.91      1.21 o
   8   6   2        0.86        2.97      1.27 o
   9   6   2       37.61       33.19      2.32 o
  11   6   2       12.19        8.27      1.49 o
  12   6   2       10.69        6.17      2.01 o
  13   6   2       61.70       59.09      6.80 o
  14   6   2       38.44       36.71      2.63 o
  15   6   2       42.68       43.20      2.90 o
  16   6   2        0.89        4.16      1.75 o
 -16   7   2        6.13        4.83      1.57 o
 -15   7   2        0.06       -1.10      1.10 o
 -14   7   2       35.83       38.89      3.82 o
 -13   7   2        2.94        2.88      1.09 o
 -12   7   2        1.62        1.76      1.06 o
 -11   7   2      196.02      200.11      4.37 o
 -10   7   2      169.55      178.85      4.07 o
  -9   7   2       66.34       67.32      2.64 o
  -8   7   2      220.62      226.83      4.44 o
  -7   7   2      119.80      119.99      3.22 o
  -6   7   2       15.25       15.99      1.37 o
  -5   7   2        8.10        7.16      0.96 o
  -4   7   2        1.04        0.95      0.70 o
  -3   7   2        2.24        2.28      0.88 o
  -2   7   2        5.46        7.15      1.16 o
  -1   7   2      204.86      205.11      5.08 o
   0   7   2      880.61      869.80      7.94 o
   1   7   2        0.53        2.42      1.01 o
   2   7   2       10.72       13.79      1.28 o
   3   7   2      103.01      109.53      2.35 o
   4   7   2       41.34       38.52      1.86 o
   5   7   2       27.54       25.53      2.07 o
   6   7   2      142.74      151.31      3.92 o
   7   7   2        0.19       -0.24      0.97 o
   8   7   2       40.45       44.80      2.33 o
   9   7   2        3.16        4.40      1.28 o
  10   7   2        8.88        7.91      1.68 o
  11   7   2        3.42        4.05      1.38 o
  12   7   2       43.70       46.18      5.54 o
  13   7   2       19.14       19.68      2.17 o
  14   7   2       12.69       15.04      1.98 o
 -12   8   2        1.96        1.96      1.26 o
 -11   8   2        0.29        0.93      1.15 o
 -10   8   2        6.79        5.45      1.42 o
  -9   8   2        0.02       -0.81      0.97 o
  -8   8   2       54.16       60.25      2.51 o
  -7   8   2        6.19        5.26      1.16 o
  -6   8   2       52.60       63.28      3.28 o
  -5   8   2       82.65       79.17      4.22 o
  -4   8   2       36.20       38.48      2.98 o
  -3   8   2       16.93       21.13      1.82 o
  -2   8   2        0.05        0.09      0.95 o
  -1   8   2        3.22        4.36      1.04 o
   0   8   2        7.11        6.34      1.06 o
   1   8   2        1.19        0.05      0.88 o
   2   8   2        6.10        6.05      1.28 o
   3   8   2       14.83       11.86      1.45 o
   4   8   2        0.15       -0.84      0.84 o
   5   8   2       14.36       12.56      1.81 o
   6   8   2       13.60       14.52      1.81 o
   7   8   2        0.40       -0.18      0.95 o
   8   8   2       18.02       18.17      2.85 o
   9   8   2        0.61       -0.01      1.13 o
  10   8   2        6.05        8.21      1.66 o
  -5   9   2        0.73       -0.16      1.32 o
  -4   9   2       17.05       20.04      1.95 o
  -3   9   2        0.22        2.11      1.40 o
  -2   9   2       31.23       36.10      2.80 o
  -1   9   2        0.88        2.12      1.30 o
   0   9   2       13.61       13.95      2.06 o
   1   9   2       25.31       26.15      2.46 o
   2   9   2        1.97        0.04      1.25 o
   3   9   2        0.13       -0.37      1.13 o
 -24   1   3        0.19       -0.70      1.63 o
 -23   1   3       20.19       21.39      2.40 o
 -22   1   3        0.82        1.62      1.34 o
 -21   1   3      136.37      133.09      3.94 o
 -20   1   3       13.93       13.29      1.39 o
 -19   1   3       90.03      100.89      2.69 o
 -18   1   3      103.14       96.64      2.65 o
 -17   1   3       30.98       32.44      1.73 o
 -16   1   3       45.12       50.01      1.81 o
 -15   1   3      112.02      116.47      2.54 o
 -14   1   3       97.34       98.33      1.91 o
 -13   1   3        3.33        4.63      0.57 o
 -12   1   3       22.61       21.36      0.98 o
 -11   1   3      134.86      132.58      2.28 o
 -10   1   3      337.96      361.05      3.36 o
  -9   1   3      186.08      182.43      2.22 o
  -8   1   3     1943.10     1993.86     11.09 o
  -7   1   3      523.61      512.53      5.69 o
  -6   1   3      770.21      750.21      5.06 o
  -3   1   3      753.19      720.35      4.62 o
  -2   1   3      128.77      127.50      1.42 o
  -1   1   3      266.83      251.21      1.90 o
   0   1   3     2749.35     2575.01     12.04 o
   1   1   3      427.76      433.65      2.73 o
   2   1   3     1246.88     1193.02      6.40 o
   3   1   3      250.24      270.33      2.29 o
   4   1   3      183.37      186.61      1.88 o
   5   1   3      541.40      549.83      3.98 o
   7   1   3       26.43       22.94      0.76 o
   8   1   3       17.19       16.22      1.02 o
   9   1   3      207.55      222.04      2.93 o
  10   1   3       27.68       29.30      1.24 o
  11   1   3       11.05       12.08      1.06 o
  12   1   3      189.94      189.53      3.25 o
  13   1   3       28.31       26.96      1.54 o
  14   1   3       32.67       37.57      2.21 o
  15   1   3      117.04      108.21      3.26 o
  16   1   3      268.79      268.96      5.17 o
  17   1   3       53.57       54.35      2.69 o
  18   1   3       87.57       80.18      3.16 o
  19   1   3       41.58       47.66      2.85 o
  20   1   3        0.14        1.39      1.31 o
  21   1   3        0.91        2.35      1.48 o
 -23   2   3       49.73       48.28      2.82 o
 -22   2   3        0.00        0.87      1.06 o
 -21   2   3       10.53       10.45      1.46 o
 -20   2   3        4.68        4.95      1.19 o
 -19   2   3       29.52       30.68      2.05 o
 -18   2   3      128.73      129.58      3.36 o
 -17   2   3       21.14       19.46      1.63 o
 -16   2   3       24.48       22.62      1.65 o
 -15   2   3       17.26       16.30      1.42 o
 -14   2   3      119.38      114.14      3.07 o
 -13   2   3       28.21       27.42      1.62 o
 -12   2   3       25.33       23.41      1.77 o
 -11   2   3       91.75       85.33      2.18 o
 -10   2   3        7.31        8.11      0.84 o
  -9   2   3       30.57       24.49      1.77 o
  -8   2   3        7.38        5.18      0.71 o
  -7   2   3     2528.06     2459.24     16.68 o
  -6   2   3      810.33      862.57      7.29 o
  -5   2   3      452.32      442.48      4.59 o
  -4   2   3      467.16      445.20      3.53 o
  -3   2   3      178.75      185.83      1.77 o
  -2   2   3      429.84      441.61      3.02 o
  -1   2   3       67.17       71.40      1.20 o
   0   2   3      496.84      496.74      3.53 o
   1   2   3     2907.22     2919.16     14.66 o
   2   2   3      287.67      278.31      3.05 o
   3   2   3       23.52       23.60      0.96 o
   4   2   3      665.90      674.94      4.27 o
   5   2   3     1235.49     1279.43      7.80 o
   6   2   3       37.26       33.67      1.03 o
   7   2   3      316.17      335.70      3.23 o
   8   2   3     1610.37     1691.32     10.83 o
   9   2   3      232.21      232.53      2.94 o
  10   2   3        2.88        3.05      0.54 o
  11   2   3      114.29      113.17      2.57 o
  12   2   3      380.63      378.58      5.85 o
  13   2   3       72.22       71.56      2.64 o
  14   2   3      288.58      261.58      4.91 o
  15   2   3       14.28       18.75      1.81 o
  16   2   3       31.16       30.98      2.20 o
  17   2   3        7.13        7.82      1.47 o
  19   2   3        2.36        2.96      1.34 o
  20   2   3        8.38        8.28      1.64 o
 -22   3   3        2.30        5.22      1.32 o
 -21   3   3        1.88        2.93      1.13 o
 -20   3   3       10.99       11.35      1.48 o
 -19   3   3        4.00        3.06      1.07 o
 -18   3   3        7.84        5.57      1.22 o
 -17   3   3      151.18      146.58      3.62 o
 -16   3   3       48.28       47.49      2.44 o
 -15   3   3        4.92        5.08      1.08 o
 -14   3   3       18.22       17.53      1.50 o
 -13   3   3       37.14       30.70      1.81 o
 -12   3   3      292.76      285.84      4.36 o
 -11   3   3        2.31        0.98      0.61 o
 -10   3   3      135.40      128.18      2.73 o
  -9   3   3      331.40      310.29      4.27 o
  -8   3   3       28.13       25.63      1.40 o
  -7   3   3      239.60      238.48      3.14 o
  -6   3   3      119.54      131.72      2.26 o
  -5   3   3      501.82      494.68      5.27 o
  -4   3   3      529.75      515.72      3.94 o
  -3   3   3      500.48      479.52      4.03 o
  -2   3   3       82.98       88.62      1.40 o
  -1   3   3      450.07      441.07      3.51 o
   0   3   3      273.34      294.84      3.95 o
   1   3   3       58.33       50.79      1.26 o
   2   3   3        0.63        1.03      0.41 o
   3   3   3      978.08     1014.91      7.15 o
   4   3   3        3.49        4.05      0.54 o
   5   3   3     1270.42     1310.66      7.44 o
   6   3   3      563.20      602.08      4.26 o
   7   3   3     1608.88     1638.19      8.97 o
   8   3   3       96.38      100.49      2.06 o
   9   3   3        0.75        0.64      0.49 o
  10   3   3        0.09        0.00      0.50 o
  11   3   3       30.56       31.83      1.54 o
  12   3   3       22.52       26.15      1.58 o
  13   3   3        0.00       -0.42      0.65 o
  14   3   3       18.57       22.75      1.64 o
  15   3   3       87.79       79.42      4.26 o
  16   3   3        0.55       -0.92      0.92 o
  17   3   3       67.51       74.19      3.03 o
  18   3   3       22.54       24.83      2.86 o
  19   3   3       53.75       53.38      4.05 o
  20   3   3        1.29        1.36      1.63 o
 -21   4   3        0.72        0.37      1.09 o
 -20   4   3        3.13        2.37      1.13 o
 -19   4   3       34.13       32.32      2.24 o
 -18   4   3        0.00        0.55      0.99 o
 -17   4   3       93.94       85.58      4.45 o
 -16   4   3      114.90      114.41      3.47 o
 -15   4   3       33.59       33.32      2.04 o
 -14   4   3       95.39       98.88      2.90 o
 -13   4   3      115.33      114.33      2.99 o
 -12   4   3      201.49      184.09      3.68 o
 -11   4   3       19.05       18.74      1.27 o
 -10   4   3       83.36       78.64      2.36 o
  -9   4   3       13.75       12.66      1.03 o
  -8   4   3      153.23      159.07      2.77 o
  -7   4   3      271.93      270.16      3.52 o
  -6   4   3      128.22      147.93      5.32 o
  -5   4   3       26.90       31.28      1.34 o
  -3   4   3        0.00        1.01      0.37 o
  -2   4   3      246.37      257.65      2.67 o
  -1   4   3      165.80      171.32      2.13 o
   0   4   3       31.54       27.75      0.97 o
   1   4   3      191.48      185.50      2.31 o
   2   4   3        1.00        0.84      0.65 o
   3   4   3      552.31      527.74      4.44 o
   4   4   3      383.60      394.49      3.76 o
   5   4   3       31.56       32.32      1.26 o
   6   4   3       10.53        9.54      0.71 o
   7   4   3       37.51       43.46      1.44 o
   8   4   3      230.05      218.49      2.94 o
   9   4   3        1.74        2.56      0.69 o
  10   4   3       18.02       19.99      1.24 o
  11   4   3      205.74      206.94      3.27 o
  12   4   3       12.04       14.30      1.32 o
  13   4   3        4.85        3.24      0.90 o
  14   4   3       11.88        8.56      1.42 o
  15   4   3        2.95        1.06      1.70 o
  16   4   3       46.79       39.15      3.31 o
  17   4   3        1.06        3.30      1.63 o
  18   4   3       26.47       26.41      5.09 o
  19   4   3        3.20        0.58      1.56 o
 -20   5   3        1.18        1.55      1.20 o
 -19   5   3       55.03       59.30      3.16 o
 -18   5   3       37.79       38.33      2.94 o
 -17   5   3       45.98       39.09      2.44 o
 -16   5   3       38.20       31.94      2.86 o
 -15   5   3       26.53       27.37      1.80 o
 -14   5   3       68.31       65.00      2.27 o
 -13   5   3      107.19      106.33      3.13 o
 -12   5   3      122.25      126.64      2.89 o
 -11   5   3        3.13        3.45      0.83 o
 -10   5   3       42.80       41.49      1.86 o
  -9   5   3       46.90       45.35      1.82 o
  -8   5   3       19.68       22.41      1.33 o
  -7   5   3       26.40       26.44      1.61 o
  -6   5   3        1.95        1.74      0.59 o
  -5   5   3        9.84        9.79      0.90 o
  -4   5   3      154.23      157.92      2.71 o
  -3   5   3       29.64       31.90      1.38 o
  -2   5   3        0.08       -0.34      0.41 o
  -1   5   3      184.38      191.00      3.38 o
   0   5   3        2.11        2.58      0.75 o
   1   5   3       59.24       63.32      1.66 o
   2   5   3      206.26      199.74      2.74 o
   3   5   3      106.52      100.01      2.52 o
   4   5   3       70.11       61.68      1.58 o
   5   5   3       21.46       22.75      1.31 o
   6   5   3      253.48      244.63      3.07 o
   7   5   3        1.54        0.72      0.61 o
   8   5   3        5.81        4.43      0.79 o
   9   5   3        9.98       15.26      1.32 o
  10   5   3       56.55       60.40      2.23 o
  11   5   3       91.90       85.30      2.64 o
  13   5   3       10.00       14.06      2.21 o
  14   5   3       10.64        7.33      1.93 o
  15   5   3        0.14       -1.25      1.25 o
  16   5   3        0.00        0.68      1.57 o
  17   5   3       17.21       15.84      2.58 o
 -18   6   3        1.64        0.20      1.08 o
 -17   6   3       49.73       55.91      3.03 o
 -16   6   3        3.81        5.76      1.29 o
 -15   6   3        0.92       -0.45      0.88 o
 -14   6   3       29.20       29.42      1.90 o
 -13   6   3       62.63       62.66      2.33 o
 -12   6   3        1.45        1.21      0.88 o
 -11   6   3      102.17      104.18      4.82 o
 -10   6   3      128.20      125.31      2.92 o
  -9   6   3        1.06        0.05      0.88 o
  -8   6   3       20.84       17.43      1.34 o
  -7   6   3      129.08      136.17      4.19 o
  -6   6   3      132.75      130.25      2.77 o
  -5   6   3       41.95       43.88      1.80 o
  -3   6   3        0.00       -0.59      0.59 o
  -2   6   3       58.05       58.48      2.08 o
  -1   6   3        6.01        8.69      1.32 o
   0   6   3      141.59      135.20      3.06 o
   1   6   3      229.63      224.31      3.33 o
   2   6   3      167.28      177.76      2.81 o
   3   6   3      143.67      133.88      2.47 o
   4   6   3       43.60       43.55      1.61 o
   5   6   3       69.94       63.91      2.16 o
   6   6   3       76.22       70.06      1.89 o
   7   6   3        0.29       -0.67      0.74 o
   8   6   3       26.39       26.75      1.63 o
   9   6   3        6.12        3.05      1.15 o
  10   6   3       93.12       91.59      3.75 o
  11   6   3        3.56        2.70      1.22 o
  12   6   3       33.14       35.73      2.57 o
  13   6   3       11.80       15.50      1.85 o
  14   6   3       11.40       12.90      2.44 o
  15   6   3        1.87       -0.03      1.56 o
 -15   7   3        5.31        7.03      1.49 o
 -14   7   3        0.63        1.09      1.03 o
 -13   7   3        1.45        0.74      1.02 o
 -12   7   3       40.09       43.86      2.60 o
 -11   7   3        3.08        4.18      1.19 o
 -10   7   3       19.12       16.52      1.65 o
  -9   7   3       23.27       22.88      1.68 o
  -8   7   3       71.36       71.97      2.33 o
  -7   7   3        1.94        0.94      0.94 o
  -6   7   3        2.88        2.24      0.99 o
  -5   7   3       28.56       26.38      1.85 o
  -4   7   3       10.06       11.86      1.39 o
  -3   7   3        7.28        9.40      1.33 o
  -2   7   3       45.43       49.61      2.40 o
  -1   7   3      122.79      119.96      3.74 o
   1   7   3       43.38       39.61      1.98 o
   2   7   3       29.20       29.63      1.71 o
   3   7   3       17.66       15.41      1.35 o
   4   7   3       56.63       55.20      1.85 o
   5   7   3       23.25       25.20      1.58 o
   6   7   3        2.74        4.15      1.14 o
   7   7   3        1.79        0.86      0.90 o
   8   7   3        7.18        8.74      2.00 o
   9   7   3       10.38       10.23      1.64 o
  10   7   3        3.13        5.27      1.67 o
  11   7   3        0.43        2.45      1.25 o
  12   7   3       23.11       25.85      2.40 o
 -11   8   3       15.34       11.40      1.81 o
  -9   8   3       79.66       78.14      3.78 o
  -8   8   3       39.40       40.33      3.78 o
  -7   8   3        2.92        5.48      1.55 o
  -6   8   3        2.51        1.67      1.04 o
  -5   8   3        5.13        5.02      1.17 o
  -4   8   3       26.75       28.06      2.05 o
  -3   8   3       49.78       51.05      2.57 o
  -2   8   3       45.36       48.11      2.31 o
  -1   8   3        1.06        0.60      0.84 o
   0   8   3        3.73        3.33      0.98 o
   1   8   3        3.97        3.45      0.98 o
   2   8   3        8.03        8.14      1.32 o
   3   8   3       27.04       33.25      4.03 o
   4   8   3       13.26       14.95      1.63 o
   5   8   3        6.25        7.77      1.35 o
   6   8   3        0.03        0.76      1.23 o
   7   8   3        0.02       -1.05      1.06 o
   8   8   3       10.50        9.05      2.05 o
   9   8   3        3.85        2.09      2.09 o
 -23   0   4       18.40       16.06      2.67 o
 -22   0   4        2.93        5.91      1.93 o
 -21   0   4      283.53      269.33      8.36 o
 -20   0   4       25.59       33.08      3.22 o
 -18   0   4       25.93       22.32      2.58 o
 -17   0   4       70.36       74.19      3.68 o
 -16   0   4        0.01       -0.01      0.99 o
 -15   0   4       47.95       45.12      2.24 o
 -14   0   4       90.65       82.59      2.65 o
 -13   0   4       37.43       38.45      2.69 o
 -12   0   4       45.72       48.23      1.99 o
 -11   0   4     1281.37     1317.94     14.78 o
 -10   0   4     5038.33     5022.00     36.25 o
  -9   0   4      375.23      401.24      5.38 o
  -8   0   4     3631.33     3591.78     26.54 o
  -7   0   4       13.39       19.19      1.81 o
  -6   0   4      782.78      773.10      7.80 o
  -5   0   4      295.76      297.86      4.11 o
  -4   0   4     2451.99     2339.55     17.77 o
  -3   0   4      238.61      243.39      3.07 o
  -2   0   4      581.23      549.98      5.00 o
  -1   0   4      135.84      145.71      2.24 o
   0   0   4      660.87      618.91      5.47 o
   1   0   4      123.43      118.20      1.98 o
   2   0   4      120.59      113.66      2.01 o
   4   0   4      686.27      716.82      6.17 o
   5   0   4      303.38      289.33      5.36 o
   6   0   4      153.83      173.18      3.99 o
   8   0   4      216.79      204.78      3.64 o
   9   0   4     1083.47     1105.88     10.68 o
  10   0   4      257.60      239.77      5.13 o
  11   0   4       41.79       44.22      2.56 o
  12   0   4      270.75      267.45      5.72 o
  13   0   4      431.51      442.91     11.24 o
  14   0   4      387.62      388.48     10.71 o
  15   0   4      155.07      168.11      7.31 o
  16   0   4       14.67       16.96      3.13 o
  17   0   4      205.22      195.80      8.09 o
  18   0   4       16.72       14.61      3.13 o
  19   0   4       45.06       41.75      4.70 o
  20   0   4        1.19       -0.52      2.09 o
 -23   1   4        0.19       -0.36      1.25 o
 -22   1   4        4.20        7.44      1.64 o
 -21   1   4        1.19        1.91      1.67 o
 -20   1   4        9.39        7.65      1.14 o
 -19   1   4       21.18       18.72      1.50 o
 -18   1   4        0.04        0.62      0.82 o
 -17   1   4      133.78      138.26      3.04 o
 -16   1   4        2.29        4.13      0.84 o
 -15   1   4       91.63       93.57      2.34 o
 -14   1   4        5.84        7.18      0.88 o
 -13   1   4        4.89        5.81      0.69 o
 -12   1   4        1.35        1.72      0.50 o
 -11   1   4       52.59       50.23      1.37 o
 -10   1   4        7.55       10.49      0.87 o
  -9   1   4      205.04      209.34      2.60 o
  -8   1   4      494.13      502.66      4.27 o
  -7   1   4     1518.35     1483.73      8.99 o
  -6   1   4      199.33      181.48      2.47 o
  -5   1   4      610.54      598.47      5.48 o
  -4   1   4     1675.71     1690.57      9.58 o
  -3   1   4     1313.70     1304.01      7.21 o
  -2   1   4      125.52      125.42      1.47 o
  -1   1   4      780.76      751.55      4.34 o
   0   1   4        3.60        5.16      0.38 o
   1   1   4      916.88      899.45      4.92 o
   2   1   4       24.45       23.11      0.75 o
   3   1   4        0.97        1.99      0.30 o
   4   1   4       89.80       81.84      1.59 o
   5   1   4        0.98        1.66      0.30 o
   6   1   4      219.02      238.93      2.13 o
   7   1   4       45.43       49.40      1.23 o
   8   1   4      220.78      221.62      3.06 o
   9   1   4      137.33      138.31      2.74 o
  10   1   4       32.09       28.24      1.53 o
  11   1   4        0.07        0.52      0.63 o
  12   1   4       11.57       10.05      1.36 o
  13   1   4      172.98      161.35      3.87 o
  14   1   4      174.96      174.30      4.12 o
  15   1   4       22.18       19.57      1.85 o
  16   1   4       35.73       39.30      5.02 o
  17   1   4        3.57        3.96      1.56 o
  18   1   4       11.76       10.73      3.13 o
  19   1   4        1.90        3.52      1.66 o
  20   1   4        0.22        0.26      1.48 o
 -23   2   4        1.08       -1.19      1.19 o
 -22   2   4        0.02        0.48      1.04 o
 -21   2   4        5.73        3.65      1.10 o
 -20   2   4        4.48        5.86      1.25 o
 -19   2   4       12.71       10.01      1.39 o
 -18   2   4       47.75       44.81      2.31 o
 -17   2   4        0.57        0.57      0.81 o
 -16   2   4       74.92       75.00      2.56 o
 -15   2   4       79.48       75.24      2.46 o
 -14   2   4      209.49      214.17      5.50 o
 -13   2   4       18.04       15.55      1.35 o
 -12   2   4      135.01      133.87      3.02 o
 -11   2   4       67.58       65.71      2.08 o
 -10   2   4        6.20        6.82      0.90 o
  -9   2   4       52.13       49.32      1.34 o
  -8   2   4       40.96       43.28      1.00 o
  -7   2   4       26.14       23.48      0.85 o
  -6   2   4       14.12       15.15      1.42 o
  -5   2   4       68.70       73.34      1.57 o
  -4   2   4      864.15      873.59      5.37 o
  -3   2   4       10.00        6.57      0.49 o
  -2   2   4     1396.37     1434.83      7.75 o
  -1   2   4      191.49      182.92      1.74 o
   0   2   4       20.94       20.60      0.79 o
   1   2   4      608.16      564.58      4.07 o
   2   2   4     1667.60     1719.99      8.98 o
   3   2   4      648.06      671.58      5.83 o
   4   2   4       90.54       97.60      1.40 o
   5   2   4       33.00       34.05      1.46 o
   6   2   4       10.47       10.75      0.76 o
   7   2   4       15.48       17.96      0.93 o
   8   2   4      151.91      148.98      2.61 o
   9   2   4      254.53      253.91      3.95 o
  10   2   4       73.61       72.34      2.18 o
  11   2   4        4.78        5.55      0.94 o
  12   2   4        3.64        4.45      0.93 o
  13   2   4      262.33      273.57      4.44 o
  14   2   4        4.80        4.51      1.22 o
  15   2   4      107.47      107.41      3.51 o
  16   2   4       21.97       20.46      1.99 o
  17   2   4        3.42        5.22      1.38 o
  18   2   4        6.94        5.86      1.82 o
  19   2   4        5.50        5.48      1.49 o
 -21   3   4        2.74        5.71      1.51 o
 -20   3   4        2.40        2.28      1.04 o
 -19   3   4       11.83        9.79      1.88 o
 -18   3   4       23.64       18.97      2.09 o
 -17   3   4       13.37       16.16      1.96 o
 -16   3   4      327.59      339.07      5.52 o
 -15   3   4       34.95       38.50      2.20 o
 -14   3   4      125.40      117.74      3.08 o
 -13   3   4       37.26       36.20      2.49 o
 -12   3   4       12.60       10.12      1.17 o
 -11   3   4       56.11       54.89      2.10 o
 -10   3   4       10.41       11.20      1.13 o
  -9   3   4        7.45        6.76      1.07 o
  -8   3   4       25.75       25.35      1.30 o
  -7   3   4       16.45       17.80      1.27 o
  -5   3   4       24.95       28.29      0.97 o
  -2   3   4      549.80      554.93      4.34 o
  -1   3   4        8.53        7.57      0.70 o
   0   3   4      514.07      497.04      3.89 o
   1   3   4        5.36        5.66      0.65 o
   2   3   4        7.20        4.66      0.64 o
   3   3   4      121.33      122.86      3.07 o
   4   3   4        2.24        3.85      0.52 o
   5   3   4      137.40      140.33      2.22 o
   6   3   4       78.90       88.65      1.83 o
   7   3   4       12.13       10.26      0.86 o
   8   3   4       32.70       34.63      1.34 o
   9   3   4       62.39       60.08      1.86 o
  10   3   4      138.94      137.56      3.09 o
  11   3   4       41.57       35.81      1.95 o
  12   3   4      110.19      112.89      3.50 o
  13   3   4       45.49       43.77      2.11 o
  14   3   4        0.07       -0.44      0.84 o
  15   3   4       15.32       10.09      1.52 o
  16   3   4       31.91       29.46      2.34 o
  17   3   4        0.02        0.08      1.06 o
  18   3   4        1.77        2.17      1.30 o
 -21   4   4       16.49       20.99      2.02 o
 -20   4   4       36.85       36.83      2.51 o
 -19   4   4        3.65        3.41      1.29 o
 -18   4   4        6.33        7.38      1.58 o
 -17   4   4      101.07      105.51      3.32 o
 -16   4   4       31.57       35.88      2.28 o
 -15   4   4      124.32      130.54      3.48 o
 -14   4   4       67.15       64.71      2.50 o
 -13   4   4       79.15       71.56      3.11 o
 -12   4   4       42.44       38.86      1.86 o
 -11   4   4       15.69       13.93      1.17 o
 -10   4   4       21.60       18.98      1.30 o
  -9   4   4        3.40        3.45      0.72 o
  -8   4   4       65.27       58.20      2.85 o
  -7   4   4       90.88       93.49      2.15 o
  -6   4   4        0.42        1.53      0.52 o
  -5   4   4        3.62        3.63      0.65 o
  -4   4   4      171.72      182.25      2.79 o
  -3   4   4       24.52       25.92      1.33 o
  -2   4   4        0.19       -0.02      0.43 o
  -1   4   4        0.20        1.40      0.47 o
   0   4   4      254.58      264.04      3.32 o
   1   4   4       58.38       63.72      2.12 o
   2   4   4        1.22        2.02      0.65 o
   3   4   4       60.44       60.06      1.55 o
   4   4   4      276.57      265.22      3.08 o
   5   4   4      240.51      223.69      3.02 o
   6   4   4       37.48       34.97      1.41 o
   7   4   4      148.28      140.20      2.46 o
   8   4   4        1.25        2.45      0.70 o
   9   4   4      145.34      141.07      2.51 o
  10   4   4       36.01       38.81      2.05 o
  11   4   4       99.21       94.21      2.83 o
  12   4   4        2.19       -0.08      0.79 o
  13   4   4       42.49       42.63      2.23 o
  14   4   4        4.37        5.10      1.13 o
  15   4   4        0.56        2.50      1.05 o
  16   4   4        1.17        1.58      1.56 o
  17   4   4        1.04        2.38      1.75 o
 -19   5   4        5.53        2.59      1.23 o
 -18   5   4       26.19       31.66      2.30 o
 -17   5   4        2.59        3.66      1.08 o
 -16   5   4        0.36        1.76      0.95 o
 -15   5   4       39.32       46.81      2.31 o
 -14   5   4       70.84       79.04      2.65 o
 -13   5   4       56.96       58.02      2.34 o
 -12   5   4       22.33       21.09      1.53 o
 -11   5   4        8.60        8.84      1.09 o
 -10   5   4       77.15       76.79      2.77 o
  -9   5   4       48.46       51.26      1.96 o
  -8   5   4        0.78        0.23      0.54 o
  -7   5   4      112.90      117.06      2.62 o
  -6   5   4       43.26       43.68      1.66 o
  -5   5   4       14.26       12.80      1.06 o
  -4   5   4       20.36       23.11      2.00 o
  -3   5   4        0.00       -0.50      0.50 o
  -2   5   4        2.25        1.83      0.71 o
  -1   5   4       81.84       83.62      2.48 o
   0   5   4        5.54        6.47      0.80 o
   1   5   4       48.08       47.09      1.70 o
   2   5   4        3.34        3.93      0.71 o
   3   5   4      578.71      569.96      7.39 o
   4   5   4      471.54      455.02      4.55 o
   5   5   4      152.38      146.49      2.67 o
   6   5   4      140.86      143.63      2.63 o
   7   5   4        0.03        0.75      0.69 o
   8   5   4       33.17       31.62      1.54 o
   9   5   4       79.43       75.99      2.03 o
  10   5   4       35.54       34.69      2.45 o
  12   5   4        1.01        1.93      0.93 o
  13   5   4        5.87        3.68      1.63 o
  14   5   4        8.44       11.10      2.87 o
  15   5   4        0.11        0.12      1.56 o
  16   5   4        0.68        1.25      1.63 o
 -17   6   4        1.52        1.65      1.05 o
 -16   6   4        2.46        2.95      1.19 o
 -15   6   4        0.32        1.12      0.96 o
 -14   6   4       25.76       24.20      1.79 o
 -13   6   4        0.49        0.14      0.86 o
 -12   6   4        0.00        0.11      0.85 o
 -11   6   4      192.41      192.88      3.82 o
 -10   6   4       13.90       12.94      1.35 o
  -9   6   4       19.66       20.65      1.76 o
  -8   6   4        0.86        1.88      0.88 o
  -7   6   4      227.32      221.22      5.26 o
  -6   6   4        9.59        7.91      1.39 o
  -5   6   4       55.44       49.77      2.36 o
  -4   6   4      109.82      110.74      2.99 o
  -3   6   4       99.68       94.25      2.79 o
  -2   6   4        8.88        8.99      1.21 o
  -1   6   4      212.37      215.94      4.61 o
   0   6   4      544.59      538.41      6.55 o
   1   6   4       25.84       23.74      1.93 o
   2   6   4        5.98        5.67      0.86 o
   3   6   4       28.83       28.90      1.46 o
   4   6   4       18.10       18.68      1.36 o
   5   6   4       23.08       22.21      1.51 o
   6   6   4        1.60        1.39      0.75 o
   7   6   4       21.12       21.09      1.37 o
   8   6   4        3.75        3.58      0.86 o
   9   6   4        2.80        0.75      1.32 o
  10   6   4       27.82       23.90      2.19 o
  11   6   4        8.28       11.17      4.17 o
  12   6   4        2.06        1.58      1.96 o
  13   6   4        6.12        9.01      2.12 o
  14   6   4       16.93       16.50      2.56 o
 -14   7   4        4.79        4.33      1.16 o
 -13   7   4       16.30       17.90      1.70 o
 -12   7   4      141.93      145.13      3.52 o
 -11   7   4        3.70        3.59      1.11 o
 -10   7   4        0.84        1.83      1.04 o
  -9   7   4        5.96        4.33      1.36 o
  -8   7   4        0.12        0.16      0.99 o
  -7   7   4        1.12        0.55      0.99 o
  -6   7   4      108.51      109.41      3.24 o
  -5   7   4       47.75       49.77      3.84 o
  -4   7   4       30.43       32.33      2.12 o
  -3   7   4       63.30       66.54      2.86 o
  -2   7   4       26.18       25.69      1.92 o
  -1   7   4      168.24      170.34      5.46 o
   0   7   4        2.27        0.72      0.84 o
   1   7   4       75.57       80.91      2.46 o
   2   7   4        1.99        2.30      0.90 o
   3   7   4       19.83       20.18      1.71 o
   4   7   4        0.48        0.30      0.95 o
   5   7   4       32.17       35.39      1.93 o
   6   7   4        0.01        0.36      0.95 o
   7   7   4        7.50        6.36      1.27 o
   8   7   4        5.04        5.14      1.20 o
   9   7   4        2.27        2.09      1.21 o
  10   7   4        5.54        5.60      1.45 o
  11   7   4        0.13        1.30      1.66 o
 -10   8   4        0.58        2.47      1.40 o
  -9   8   4        2.69        3.60      1.49 o
  -8   8   4        5.23        5.13      1.38 o
  -7   8   4        2.04        2.34      1.16 o
  -6   8   4       36.38       40.04      2.53 o
  -5   8   4       15.38       17.13      1.78 o
  -4   8   4        0.02        0.72      0.99 o
  -3   8   4       10.98       10.51      1.46 o
  -2   8   4       31.92       34.47      2.07 o
  -1   8   4        0.05        1.12      0.91 o
   0   8   4       11.49       13.29      1.40 o
   1   8   4       23.37       19.72      1.66 o
   2   8   4       10.55       10.83      1.34 o
   3   8   4        0.33        0.88      1.23 o
   4   8   4        2.18        3.22      1.45 o
   5   8   4        3.41        2.68      1.28 o
   6   8   4        0.34       -0.21      1.15 o
 -22   1   5       16.77       13.90      2.66 o
 -21   1   5        0.13        1.05      1.22 o
 -20   1   5        9.92       11.26      1.61 o
 -19   1   5        7.22        7.51      1.40 o
 -18   1   5       96.47      102.21      4.29 o
 -17   1   5       14.23       13.47      1.34 o
 -16   1   5        2.14        2.28      0.81 o
 -15   1   5       13.65       12.92      1.23 o
 -14   1   5        1.98        1.99      0.71 o
 -13   1   5      120.56      114.01      2.61 o
 -12   1   5       18.05       14.92      1.22 o
 -11   1   5      461.87      455.66      4.48 o
 -10   1   5       15.90       11.81      0.90 o
  -9   1   5      485.55      494.70      4.58 o
  -8   1   5      535.54      512.79      4.58 o
  -7   1   5      856.03      827.88      6.73 o
  -6   1   5      219.09      204.31      3.16 o
  -5   1   5        0.82        1.50      0.35 o
  -4   1   5       12.90       14.98      0.93 o
  -3   1   5       20.40       19.91      0.81 o
  -2   1   5       77.21       72.08      1.22 o
  -1   1   5      211.72      230.32      2.57 o
   0   1   5        4.92        5.69      0.51 o
   1   1   5       15.53       15.80      0.71 o
   2   1   5       10.86        8.86      0.62 o
   4   1   5       38.20       37.09      1.52 o
   5   1   5        0.77        0.52      0.38 o
   6   1   5      239.02      246.14      2.73 o
   7   1   5      224.29      231.25      3.01 o
   8   1   5      121.07      131.99      2.51 o
   9   1   5      133.31      130.28      3.42 o
  10   1   5      167.66      162.54      3.29 o
  11   1   5      600.61      560.21      6.60 o
  12   1   5       32.49       28.78      1.82 o
  13   1   5        9.37       11.49      1.84 o
  14   1   5       24.73       20.22      2.40 o
  15   1   5      108.80      103.76      4.33 o
  16   1   5      109.53      110.22      4.52 o
  17   1   5       16.08       17.84      2.40 o
  18   1   5       52.77       64.19      4.24 o
 -22   2   5        5.42        6.02      1.68 o
 -21   2   5        3.76        3.75      1.21 o
 -20   2   5        0.58       -0.11      0.93 o
 -19   2   5        0.01       -0.47      0.81 o
 -18   2   5        1.15       -0.79      0.79 o
 -17   2   5        0.23        0.21      0.82 o
 -16   2   5        5.30        3.40      1.01 o
 -15   2   5        4.51        4.29      1.00 o
 -14   2   5       98.00       98.60      2.87 o
 -13   2   5      322.49      321.48      5.00 o
 -12   2   5        0.14       -0.51      0.65 o
 -11   2   5        2.87        3.11      0.81 o
 -10   2   5        8.39       12.61      1.16 o
  -9   2   5       80.68       79.68      2.24 o
  -8   2   5       13.69       13.06      0.75 o
  -7   2   5      195.22      208.77      2.56 o
  -6   2   5        0.16        0.29      0.36 o
  -5   2   5       23.30       28.75      1.01 o
  -4   2   5       65.75       66.99      1.34 o
  -3   2   5      227.68      219.85      2.40 o
  -2   2   5        7.05        7.97      0.53 o
   0   2   5       45.96       42.27      1.07 o
   1   2   5       84.12       83.41      1.68 o
   2   2   5      171.26      169.06      1.90 o
   3   2   5      283.94      307.15      3.75 o
   4   2   5        7.81        9.22      0.90 o
   5   2   5      385.14      406.05      4.60 o
   6   2   5        0.13        0.47      0.58 o
   7   2   5       42.91       45.36      1.66 o
   8   2   5       59.28       59.23      1.86 o
   9   2   5       86.98       78.74      2.12 o
  10   2   5       79.10       77.44      4.07 o
  11   2   5       13.77       15.18      1.40 o
  12   2   5        1.33        2.98      1.21 o
  13   2   5       74.76       63.17      2.37 o
  14   2   5       59.70       57.93      3.01 o
  15   2   5        0.03       -0.63      1.06 o
  16   2   5       11.96       14.32      2.21 o
  17   2   5       47.39       45.68      3.59 o
  18   2   5        8.42        8.59      3.52 o
 -21   3   5        1.12        1.35      1.06 o
 -20   3   5        0.20       -0.34      0.96 o
 -19   3   5        2.30        0.26      0.98 o
 -18   3   5        0.14       -0.81      0.81 o
 -17   3   5        0.01        0.37      0.90 o
 -16   3   5        5.55        8.68      1.32 o
 -15   3   5       94.18       79.10      2.76 o
 -14   3   5       89.03       89.11      4.07 o
 -13   3   5      101.93       99.06      2.87 o
 -12   3   5        0.04       -0.26      0.79 o
 -11   3   5       33.96       31.05      1.63 o
 -10   3   5        3.73        2.95      0.69 o
  -9   3   5        4.08        3.82      0.72 o
  -8   3   5        1.77        1.46      0.53 o
  -7   3   5      144.47      133.24      2.59 o
  -6   3   5        3.72        4.90      0.72 o
  -5   3   5       16.96       22.38      2.33 o
  -4   3   5       11.18       10.49      0.75 o
  -3   3   5      427.05      427.95      3.94 o
  -2   3   5      119.63      116.46      2.24 o
  -1   3   5      430.00      428.79      5.45 o
   0   3   5       26.85       24.22      1.24 o
   1   3   5      470.53      444.15      4.59 o
   2   3   5      118.90      115.55      3.88 o
   3   3   5       22.52       23.10      1.34 o
   4   3   5        0.70        0.89      0.58 o
   5   3   5        6.22        6.76      0.74 o
   6   3   5       26.81       25.61      1.62 o
   7   3   5       44.16       41.49      1.79 o
   8   3   5        0.27        0.47      0.67 o
   9   3   5       15.24       13.81      1.46 o
  10   3   5       66.91       67.36      2.39 o
  11   3   5       46.48       48.29      2.27 o
  12   3   5       38.22       39.41      2.18 o
  13   3   5        9.98       10.89      2.15 o
  14   3   5        3.53        1.99      1.01 o
  15   3   5       11.17       11.68      1.46 o
  16   3   5       16.65       11.59      1.77 o
  17   3   5        4.97        4.70      1.49 o
 -20   4   5        1.78        1.97      1.13 o
 -19   4   5        5.03        4.42      1.26 o
 -18   4   5        6.63        7.75      1.60 o
 -17   4   5       73.93       69.06      2.88 o
 -16   4   5        3.62        4.05      1.15 o
 -15   4   5       75.51       65.00      2.72 o
 -14   4   5       16.31       11.51      1.27 o
 -13   4   5       67.86       74.94      2.44 o
 -12   4   5        1.05        1.13      0.72 o
 -11   4   5        1.66        1.41      0.73 o
 -10   4   5        4.78        6.33      0.90 o
  -9   4   5       14.27       16.35      1.47 o
  -8   4   5        4.60        4.10      0.76 o
  -7   4   5       22.18       20.95      1.31 o
  -6   4   5       82.43       79.29      2.72 o
  -5   4   5        0.54        0.26      0.59 o
  -4   4   5      112.09      110.82      2.73 o
  -3   4   5      269.93      271.86      4.33 o
  -2   4   5       43.19       44.03      1.61 o
  -1   4   5      242.82      230.59      3.31 o
   0   4   5        1.66        4.34      1.15 o
   1   4   5      129.37      127.84      2.44 o
   2   4   5        0.51       -0.08      0.64 o
   3   4   5      447.57      441.46      7.39 o
   4   4   5        5.06        7.25      1.11 o
   5   4   5      185.63      189.11      2.96 o
   6   4   5       34.29       38.64      1.63 o
   7   4   5      265.24      257.19      3.99 o
   8   4   5       48.43       54.11      2.11 o
   9   4   5       13.50       17.23      1.39 o
  10   4   5        3.51        2.22      0.86 o
  11   4   5        2.99        1.08      1.35 o
  12   4   5       20.51       22.60      1.82 o
  13   4   5       36.74       33.05      2.11 o
  14   4   5        5.19        6.44      1.26 o
  15   4   5        1.32        2.84      1.14 o
  16   4   5        0.01        0.48      1.06 o
 -18   5   5       27.26       25.91      1.94 o
 -17   5   5       48.78       53.40      2.62 o
 -16   5   5       34.20       30.65      2.01 o
 -15   5   5        3.48        3.93      1.04 o
 -14   5   5       96.01       98.85      2.89 o
 -13   5   5        0.90        0.14      0.76 o
 -12   5   5        0.38       -0.45      0.72 o
 -11   5   5       33.39       31.16      1.83 o
 -10   5   5       42.07       37.24      2.25 o
  -9   5   5       12.40       11.71      1.18 o
  -8   5   5       37.64       37.75      2.18 o
  -7   5   5        4.56        3.41      0.90 o
  -6   5   5        0.25        0.59      0.78 o
  -5   5   5       10.44        9.22      1.19 o
  -4   5   5       13.74       11.17      1.26 o
  -3   5   5      113.77      103.99      2.85 o
  -2   5   5       48.96       58.27      2.22 o
  -1   5   5        0.39        0.57      0.75 o
   0   5   5        5.16        8.16      1.16 o
   1   5   5      491.67      503.53      6.41 o
   2   5   5      306.11      310.32      4.83 o
   3   5   5       78.83       83.68      3.12 o
   4   5   5       82.61       84.43      2.15 o
   5   5   5      115.29      117.01      2.50 o
   6   5   5       15.42       14.68      1.22 o
   7   5   5       76.04       80.54      2.14 o
   8   5   5       19.42       17.69      1.44 o
   9   5   5        0.68        0.09      0.79 o
  10   5   5       35.71       31.78      1.83 o
  11   5   5        0.83        1.01      0.94 o
  12   5   5        0.11       -0.05      1.22 o
  13   5   5        0.16        0.77      0.97 o
  14   5   5       31.74       39.08      3.57 o
 -16   6   5        2.68        1.49      1.05 o
 -15   6   5       40.28       39.11      2.28 o
 -14   6   5       69.12       80.12      3.84 o
 -13   6   5        5.49        7.35      1.28 o
 -12   6   5       42.38       50.01      3.06 o
 -11   6   5       54.88       60.22      2.84 o
 -10   6   5        0.53        0.95      0.95 o
  -9   6   5       59.79       58.58      2.72 o
  -8   6   5        6.35        7.21      1.28 o
  -7   6   5       32.63       31.85      2.09 o
  -6   6   5        0.95        0.82      0.94 o
  -5   6   5       10.54       10.60      1.55 o
  -4   6   5       22.01       19.46      1.69 o
  -3   6   5       20.35       21.27      1.71 o
  -2   6   5        0.75       -0.11      0.81 o
  -1   6   5        3.44        5.47      1.07 o
   0   6   5      121.74      123.80      3.60 o
   1   6   5       26.14       24.52      1.57 o
   2   6   5       81.34       79.09      2.73 o
   3   6   5        2.64        0.12      0.96 o
   4   6   5       30.99       29.49      1.79 o
   5   6   5       34.40       32.87      1.70 o
   6   6   5       22.42       21.02      1.54 o
   7   6   5        0.61        0.11      0.72 o
   8   6   5        0.78        0.06      0.76 o
   9   6   5        4.67        5.26      1.08 o
  10   6   5        1.64        2.70      1.14 o
  11   6   5        1.32        1.29      1.57 o
  12   6   5       26.61       31.68      3.31 o
 -13   7   5        0.02        2.32      1.42 o
 -12   7   5        3.66        1.78      1.21 o
 -11   7   5        0.14        0.07      1.01 o
 -10   7   5        3.45        3.23      1.32 o
  -9   7   5       45.01       37.85      2.50 o
  -8   7   5        1.14        0.78      0.98 o
  -7   7   5       10.48       12.61      1.63 o
  -6   7   5       41.88       42.13      2.49 o
  -5   7   5       24.76       27.81      2.14 o
  -4   7   5        0.07        1.55      1.05 o
  -3   7   5       44.31       43.89      3.47 o
  -2   7   5        1.29        1.61      1.15 o
  -1   7   5        0.07       -0.42      0.87 o
   0   7   5       71.71       73.27      2.46 o
   1   7   5       16.94       19.17      2.26 o
   2   7   5       25.35       23.01      2.12 o
   3   7   5       30.28       29.34      2.22 o
   4   7   5        0.56       -0.20      0.97 o
   5   7   5       13.84       13.51      1.46 o
   6   7   5       10.48        9.56      1.26 o
   7   7   5       14.29       13.75      1.32 o
   8   7   5        0.47        1.37      1.09 o
  -6   8   5        0.93       -0.60      0.99 o
  -5   8   5        3.32        1.71      1.10 o
  -4   8   5        2.75        1.22      1.21 o
  -3   8   5        9.98       12.44      3.01 o
  -2   8   5        2.07        3.07      1.10 o
  -1   8   5       20.10       19.09      1.67 o
   0   8   5        3.36        2.62      1.23 o
   1   8   5        1.23        1.03      1.10 o
   2   8   5        0.42        0.38      1.08 o
 -22   0   6       10.87        9.38      2.74 o
 -21   0   6       23.94       26.71      3.31 o
 -20   0   6        0.27        0.81      2.09 o
 -19   0   6       22.03       22.96      2.86 o
 -18   0   6        2.28        3.71      1.69 o
 -17   0   6       24.49       26.66      3.01 o
 -16   0   6        1.76       -1.08      2.22 o
 -15   0   6       22.18       25.99      5.87 o
 -14   0   6       55.33       46.74      2.49 o
 -13   0   6      102.10       95.16      4.96 o
 -12   0   6      323.60      309.79      5.52 o
 -11   0   6      110.02      117.99      3.37 o
 -10   0   6        0.49        4.27      1.56 o
  -9   0   6      623.76      570.15      8.89 o
  -8   0   6      133.21      135.56      3.40 o
  -7   0   6       12.11       11.40      1.30 o
  -6   0   6      127.78      129.72      3.01 o
  -5   0   6      206.74      218.10      3.49 o
  -4   0   6        5.31        5.56      0.72 o
  -3   0   6      418.98      412.10      6.49 o
  -2   0   6        8.15        8.61      0.91 o
  -1   0   6      452.67      472.28      5.38 o
   0   0   6      224.67      254.24      3.73 o
   1   0   6       18.77       14.64      1.10 o
   2   0   6        9.49        8.64      0.94 o
   3   0   6       12.56       10.15      1.02 o
   4   0   6        3.52        4.13      0.88 o
   5   0   6      226.57      228.49      4.68 o
   6   0   6        3.88        3.36      0.93 o
   7   0   6        1.55        1.63      0.85 o
   8   0   6      148.30      144.52      5.19 o
   9   0   6      478.88      468.88     11.76 o
  10   0   6        0.64        3.24      1.37 o
  11   0   6       51.17       51.67      4.96 o
  12   0   6      289.97      291.70     10.18 o
  13   0   6      364.07      365.93     11.49 o
  14   0   6        2.42        5.22      2.35 o
  15   0   6       82.42       88.21      6.00 o
  16   0   6        0.00        0.78      2.09 o
 -21   1   6       17.13       19.34      2.45 o
 -20   1   6       31.44       25.08      2.60 o
 -19   1   6        0.02       -1.00      1.03 o
 -18   1   6        2.67        2.50      1.06 o
 -17   1   6        7.41        6.92      1.12 o
 -16   1   6       18.79       15.85      1.44 o
 -15   1   6        1.08        1.18      0.85 o
 -14   1   6        1.44        2.87      0.87 o
 -13   1   6        9.48       12.54      1.30 o
 -12   1   6        7.64        8.75      1.45 o
 -11   1   6      884.26      868.31      8.00 o
 -10   1   6        0.20        3.63      1.49 o
  -9   1   6       40.83       41.60      1.67 o
  -8   1   6      124.90      128.71      2.35 o
  -7   1   6      305.97      312.92      3.34 o
  -6   1   6        0.54        0.49      0.36 o
  -5   1   6       29.79       31.14      1.16 o
  -4   1   6       29.52       29.58      1.06 o
  -3   1   6       93.01       99.08      1.63 o
  -2   1   6        0.08       -0.33      0.33 o
  -1   1   6        3.61        4.58      0.50 o
   0   1   6      135.60      129.14      1.68 o
   1   1   6        0.05        0.24      0.34 o
   2   1   6       91.60      101.15      1.99 o
   3   1   6        5.18        5.62      0.74 o
   4   1   6       39.13       43.00      1.31 o
   5   1   6       43.57       44.34      1.38 o
   6   1   6        0.77        0.46      0.48 o
   7   1   6      120.28      121.52      2.36 o
   8   1   6       88.74       82.16      3.37 o
   9   1   6       23.39       20.35      1.56 o
  10   1   6        0.57        0.99      1.00 o
  11   1   6       13.01       14.45      1.70 o
  12   1   6       16.10       18.27      1.89 o
  13   1   6        0.26        2.22      1.48 o
  14   1   6       46.57       43.59      3.41 o
  15   1   6        3.83        4.20      1.63 o
  16   1   6        5.60        5.77      2.35 o
 -21   2   6       10.35       10.42      1.99 o
 -20   2   6        0.75        1.00      1.02 o
 -19   2   6       25.00       26.73      2.11 o
 -18   2   6       46.99       40.59      2.46 o
 -17   2   6       10.53       11.34      1.45 o
 -16   2   6       21.90       26.73      2.03 o
 -15   2   6       88.24       92.52      3.01 o
 -14   2   6      116.63      114.60      3.19 o
 -13   2   6       61.72       56.54      2.49 o
 -12   2   6      303.44      305.29      5.01 o
 -11   2   6       12.51       11.55      1.37 o
 -10   2   6       39.22       42.88      2.34 o
  -9   2   6        0.89        0.37      0.60 o
  -8   2   6       32.82       34.88      1.94 o
  -7   2   6       88.12       91.25      1.73 o
  -6   2   6      122.04      127.56      2.02 o
  -5   2   6        0.46        1.61      0.49 o
  -4   2   6        2.25        1.15      0.41 o
  -3   2   6        2.86        3.26      0.49 o
  -2   2   6      142.07      143.70      2.08 o
  -1   2   6        4.29        4.38      0.55 o
   0   2   6      261.26      253.30      2.91 o
   1   2   6        1.21        0.16      0.46 o
   2   2   6       13.11       11.02      0.88 o
   3   2   6        0.61        0.06      0.50 o
   4   2   6      151.46      149.92      2.85 o
   5   2   6       17.33       19.93      1.32 o
   6   2   6       26.18       24.04      1.80 o
   7   2   6       46.71       50.94      1.86 o
   8   2   6      211.07      208.71      3.59 o
   9   2   6        0.17        0.83      0.83 o
  10   2   6       46.77       48.59      2.00 o
  11   2   6      104.68      102.98      3.27 o
  12   2   6       15.83       17.83      3.83 o
  13   2   6        5.53        4.73      1.30 o
  14   2   6       11.43       14.13      1.80 o
  15   2   6        1.09        1.57      1.48 o
  16   2   6       62.01       61.10      6.78 o
 -20   3   6        0.18        0.13      1.01 o
 -19   3   6        2.74        0.82      1.23 o
 -18   3   6        7.02        3.43      1.21 o
 -17   3   6       14.13       13.05      1.62 o
 -16   3   6       55.29       49.88      4.90 o
 -15   3   6       14.67       14.24      1.59 o
 -14   3   6       37.64       39.60      2.30 o
 -13   3   6       18.97       23.73      1.64 o
 -12   3   6        0.79       -0.44      0.66 o
 -11   3   6       42.40       41.48      2.43 o
 -10   3   6        7.53        8.56      1.64 o
  -9   3   6        0.23        0.47      0.60 o
  -8   3   6       48.07       51.95      2.01 o
  -7   3   6      228.99      224.16      3.72 o
  -6   3   6       89.64       94.64      2.67 o
  -5   3   6       29.63       30.17      1.75 o
  -4   3   6       19.27       21.07      1.10 o
  -3   3   6      298.98      288.51      3.41 o
  -2   3   6       99.14       96.62      2.53 o
  -1   3   6        4.62        5.82      0.82 o
   0   3   6      249.41      240.31      3.46 o
   1   3   6       22.21       21.10      1.34 o
   2   3   6      239.45      240.14      4.14 o
   3   3   6       38.53       35.39      1.64 o
   4   3   6       38.54       36.13      1.74 o
   5   3   6        0.26        0.48      0.69 o
   6   3   6      141.86      131.36      2.86 o
   7   3   6       16.74       13.71      1.37 o
   8   3   6       33.23       31.32      1.74 o
   9   3   6        0.30       -0.73      0.73 o
  10   3   6       75.38       74.01      3.14 o
  11   3   6        2.98        1.34      0.99 o
  12   3   6        8.26        5.49      1.69 o
  13   3   6        2.34        0.99      1.01 o
  14   3   6        0.48        0.43      0.92 o
  15   3   6        1.94        1.87      1.39 o
 -19   4   6        0.31       -0.22      1.07 o
 -18   4   6        0.01       -0.89      0.95 o
 -17   4   6       59.60       53.64      2.63 o
 -16   4   6        0.23       -0.53      0.88 o
 -15   4   6        6.31        5.18      1.07 o
 -14   4   6        0.45       -0.73      0.73 o
 -13   4   6       18.39       13.28      1.82 o
 -12   4   6        9.30        8.13      1.16 o
 -11   4   6        2.19        1.50      0.78 o
 -10   4   6        0.06       -0.52      0.63 o
  -9   4   6       13.63       11.01      1.32 o
  -8   4   6        7.56        7.44      1.21 o
  -7   4   6       17.31       15.91      1.50 o
  -6   4   6       48.82       45.36      2.22 o
  -5   4   6      227.43      241.46      5.16 o
  -4   4   6        5.93        5.81      1.39 o
  -3   4   6        0.00       -0.59      0.68 o
  -2   4   6      104.51      102.73      3.24 o
  -1   4   6      383.13      367.63      4.54 o
   0   4   6        6.94        5.93      1.08 o
   1   4   6       85.73       82.76      2.55 o
   2   4   6       13.39       16.74      1.77 o
   3   4   6      177.92      184.06      3.45 o
   4   4   6       87.90       89.21      2.20 o
   5   4   6       16.19       17.48      1.83 o
   6   4   6       43.92       39.96      1.98 o
   7   4   6       38.16       41.48      2.02 o
   8   4   6        1.77        1.80      0.88 o
   9   4   6        4.30        5.52      1.07 o
  10   4   6        9.15        7.62      1.18 o
  11   4   6       18.69       16.93      1.65 o
  12   4   6        0.01       -0.35      0.97 o
  13   4   6        0.09       -0.03      0.97 o
  14   4   6        1.63        0.30      1.02 o
 -17   5   6       88.07      101.50      3.21 o
 -16   5   6        0.11        1.34      1.00 o
 -15   5   6       80.52       91.91      2.98 o
 -14   5   6       15.90       13.35      1.49 o
 -13   5   6        2.37        1.18      0.89 o
 -12   5   6        3.43        2.52      1.04 o
 -11   5   6        7.81        6.35      1.25 o
 -10   5   6        3.44        2.71      1.03 o
  -9   5   6        0.54        1.41      0.94 o
  -8   5   6        0.06       -0.22      0.79 o
  -7   5   6        0.12       -0.34      0.78 o
  -6   5   6       22.98       20.81      1.69 o
  -5   5   6       11.31        8.19      1.23 o
  -4   5   6        0.30        0.13      0.79 o
  -3   5   6       18.24       18.74      1.59 o
  -2   5   6       41.39       37.84      2.14 o
  -1   5   6       59.42       60.91      3.09 o
   0   5   6       22.86       23.18      2.08 o
   1   5   6       70.77       73.03      3.78 o
   2   5   6      128.95      137.92      3.44 o
   3   5   6       46.77       48.44      2.51 o
   4   5   6       13.60       15.63      1.44 o
   5   5   6       28.77       28.03      1.57 o
   6   5   6        3.55        3.53      0.99 o
   7   5   6        2.68        2.31      0.87 o
   8   5   6        1.55        3.33      0.94 o
   9   5   6        1.95        1.01      1.11 o
  10   5   6        1.22        1.17      0.92 o
  11   5   6       13.44       18.07      1.81 o
  12   5   6        0.31        0.11      1.06 o
 -14   6   6       15.82       19.73      2.06 o
 -13   6   6        3.00        3.28      1.21 o
 -12   6   6       18.74       14.01      1.76 o
 -11   6   6        5.52        4.02      1.21 o
 -10   6   6        2.34        4.08      1.26 o
  -9   6   6        5.71        3.89      1.09 o
  -8   6   6        0.07       -0.84      0.98 o
  -7   6   6      128.74      130.23      4.86 o
  -6   6   6       24.14       29.08      2.11 o
  -5   6   6       32.74       32.57      2.17 o
  -4   6   6       35.76       27.72      2.02 o
  -3   6   6        0.36        0.01      0.94 o
  -2   6   6       78.08       87.23      5.88 o
  -1   6   6       69.70       67.59      3.88 o
   0   6   6       26.26       23.49      5.35 o
   1   6   6       17.97       17.44      1.98 o
   2   6   6       34.23       32.74      2.18 o
   3   6   6       34.63       36.18      2.70 o
   4   6   6       22.44       22.34      1.70 o
   5   6   6        3.02        2.63      0.87 o
   6   6   6       13.97       11.91      1.34 o
   7   6   6        6.56        5.25      1.09 o
   8   6   6        0.04        0.39      0.84 o
   9   6   6        9.58        9.28      1.42 o
 -10   7   6       14.36       16.70      1.87 o
  -9   7   6       10.66        8.85      1.81 o
  -8   7   6        1.74        4.65      1.26 o
  -7   7   6        0.26        0.78      1.05 o
  -6   7   6        1.45        1.63      1.62 o
  -5   7   6       38.91       37.33      2.79 o
  -4   7   6       75.50       74.91      2.99 o
  -3   7   6        0.03       -0.95      0.95 o
  -2   7   6        0.11        0.37      1.32 o
  -1   7   6       19.73       19.94      2.67 o
   0   7   6        2.77        2.44      1.16 o
   1   7   6        2.88        3.09      1.25 o
   2   7   6       55.26       54.97      4.37 o
   3   7   6        6.80        6.50      1.40 o
   4   7   6        1.49        1.33      0.98 o
   5   7   6        3.87        2.06      1.23 o
 -20   1   7        0.11        0.15      1.28 o
 -19   1   7        7.84        6.97      1.73 o
 -18   1   7        9.50       10.01      1.84 o
 -17   1   7        0.32       -0.62      1.15 o
 -16   1   7        0.11       -0.06      0.86 o
 -15   1   7       17.54       14.97      1.62 o
 -14   1   7       34.28       36.24      2.37 o
 -13   1   7        2.62        3.01      1.11 o
 -12   1   7      185.07      194.20      4.13 o
 -11   1   7        2.83        5.36      1.08 o
 -10   1   7        1.27        0.32      0.72 o
  -9   1   7        7.04        8.70      0.85 o
  -8   1   7       11.09       12.29      0.94 o
  -7   1   7       17.26       16.51      1.04 o
  -6   1   7        0.97        0.75      0.49 o
  -5   1   7       11.77       13.23      0.93 o
  -4   1   7      122.02      130.44      2.03 o
  -3   1   7        0.93        0.05      0.42 o
  -2   1   7       35.98       35.88      1.28 o
  -1   1   7       10.98       12.30      0.89 o
   0   1   7       17.13       16.84      1.42 o
   1   1   7        0.85        0.41      0.49 o
   2   1   7        3.48        4.12      0.78 o
   3   1   7        3.72        3.24      0.70 o
   4   1   7       11.54       10.20      1.04 o
   5   1   7       24.59       24.53      1.49 o
   6   1   7       90.79       94.69      2.47 o
   7   1   7       44.95       49.04      2.71 o
   8   1   7       24.80       26.74      1.86 o
   9   1   7        4.11        4.04      1.09 o
  10   1   7       48.33       40.98      3.44 o
  11   1   7        1.83        1.19      1.15 o
  12   1   7        2.91        4.08      1.26 o
  13   1   7        9.49       10.20      2.03 o
  14   1   7        3.01        3.26      1.66 o
 -20   2   7        0.02       -2.35      2.35 o
 -19   2   7        6.37       10.89      2.00 o
 -18   2   7        0.44        1.20      1.04 o
 -17   2   7        1.30        1.30      1.05 o
 -16   2   7        8.58        6.06      2.16 o
 -15   2   7        0.24        1.75      1.06 o
 -14   2   7      165.96      165.26      5.95 o
 -13   2   7       39.34       41.03      2.38 o
 -12   2   7        6.33        9.18      1.16 o
 -11   2   7        2.11        0.52      1.15 o
 -10   2   7       72.02       76.18      2.37 o
  -9   2   7      126.90      131.15      3.35 o
  -8   2   7       10.13       12.84      1.21 o
  -7   2   7        0.86       -0.06      0.67 o
  -6   2   7       62.33       63.78      1.63 o
  -5   2   7       27.43       24.65      1.20 o
  -4   2   7       40.24       44.34      1.40 o
  -3   2   7        0.82        1.93      0.63 o
  -2   2   7       50.84       49.12      1.48 o
  -1   2   7        4.90        6.10      0.79 o
   0   2   7       24.83       25.59      2.17 o
   1   2   7        9.42        9.42      1.17 o
   2   2   7       67.41       59.63      1.96 o
   3   2   7       40.75       39.35      1.71 o
   4   2   7       63.17       63.01      1.88 o
   5   2   7       17.72       19.00      1.39 o
   6   2   7       29.28       35.72      1.86 o
   7   2   7       12.08       12.28      1.25 o
   8   2   7       82.59       81.23      3.11 o
   9   2   7        0.84        1.00      1.09 o
  10   2   7      127.42      122.24      4.48 o
  11   2   7       15.38       14.45      1.93 o
  12   2   7       18.98       21.70      2.16 o
  13   2   7        1.38        0.26      0.98 o
 -19   3   7        1.09        0.40      1.24 o
 -18   3   7        2.87        3.59      1.25 o
 -17   3   7       35.68       36.96      2.52 o
 -16   3   7       11.70        7.00      1.85 o
 -15   3   7       74.25       69.22      2.57 o
 -14   3   7        4.12        4.09      1.06 o
 -13   3   7        0.00        0.93      0.87 o
 -12   3   7        5.45        8.24      1.18 o
 -11   3   7       20.13       21.40      1.57 o
 -10   3   7       12.24       11.95      1.19 o
  -9   3   7       15.36       14.15      1.52 o
  -8   3   7       74.91       72.01      3.70 o
  -7   3   7       36.62       33.85      2.07 o
  -6   3   7       31.33       34.18      2.07 o
  -5   3   7       17.80       17.38      1.96 o
  -4   3   7      305.55      307.55      4.99 o
  -3   3   7      352.55      344.66      5.41 o
  -2   3   7       52.53       52.74      2.48 o
  -1   3   7        6.33        4.14      1.24 o
   0   3   7        0.29       -0.53      0.72 o
   2   3   7        1.54        3.33      0.95 o
   3   3   7       35.24       36.58      1.89 o
   4   3   7       27.37       33.62      2.11 o
   5   3   7      162.41      170.72      3.40 o
   6   3   7        0.72        1.06      0.88 o
   7   3   7       44.59       39.86      2.00 o
   8   3   7       14.62       17.66      1.52 o
   9   3   7       17.70       18.18      1.57 o
  10   3   7        1.42       -0.41      0.85 o
  11   3   7        6.54        7.35      2.01 o
  12   3   7        5.72        6.73      1.55 o
 -17   4   7        1.42        0.77      1.06 o
 -16   4   7        0.24        0.28      0.92 o
 -15   4   7        8.73       10.29      1.39 o
 -14   4   7        9.83       11.10      1.42 o
 -13   4   7        1.99        2.60      1.39 o
 -12   4   7        6.25        5.90      1.27 o
 -11   4   7        8.16        9.12      1.37 o
 -10   4   7        0.02       -0.48      0.81 o
  -9   4   7       11.84        7.98      1.26 o
  -8   4   7       11.97       10.31      1.38 o
  -7   4   7       67.64       58.80      2.60 o
  -6   4   7        1.58        1.15      0.86 o
  -5   4   7        6.61        5.69      1.14 o
  -4   4   7        6.05        7.41      1.17 o
  -3   4   7        3.42        5.03      1.10 o
  -2   4   7        7.62        6.46      2.14 o
  -1   4   7       52.90       53.52      5.22 o
   0   4   7      246.06      236.77      4.41 o
   1   4   7      206.26      214.61      5.77 o
   2   4   7      148.81      146.61      4.71 o
   3   4   7       40.17       44.63      3.08 o
   4   4   7       30.69       35.36      1.97 o
   5   4   7       21.85       23.02      1.68 o
   6   4   7       23.55       23.11      1.92 o
   7   4   7        0.36       -0.11      0.90 o
   8   4   7        8.29        8.12      1.22 o
   9   4   7        0.80        2.10      0.99 o
  10   4   7       23.61       24.34      1.77 o
  11   4   7        0.20        1.01      1.07 o
 -15   5   7        1.52        3.82      1.32 o
 -14   5   7        4.72        1.93      1.12 o
 -13   5   7        2.85        4.29      1.29 o
 -12   5   7        3.29        2.85      1.24 o
 -11   5   7       12.64       13.59      1.73 o
 -10   5   7       10.81        7.39      1.32 o
  -9   5   7        7.79        5.49      1.21 o
  -8   5   7       32.42       31.27      2.24 o
  -7   5   7        4.09        3.20      1.07 o
  -6   5   7       16.74       15.30      1.61 o
  -5   5   7        2.70        2.21      1.01 o
  -4   5   7       23.35       22.02      1.83 o
  -3   5   7        1.12        1.60      1.61 o
  -2   5   7        0.34        0.66      1.03 o
  -1   5   7        0.16       -0.19      1.06 o
   0   5   7        7.03        6.52      1.84 o
   1   5   7       23.22       18.58      2.58 o
   2   5   7      180.54      183.45      4.40 o
   3   5   7       34.07       37.02      2.11 o
   4   5   7       33.23       27.89      1.88 o
   5   5   7        6.26        5.50      1.13 o
   6   5   7        0.46       -0.37      0.84 o
   7   5   7        3.21        1.10      0.90 o
   8   5   7        2.62        1.95      0.94 o
   9   5   7        0.60        1.98      1.00 o
 -11   6   7        0.02       -0.28      1.06 o
 -10   6   7       19.63       13.82      2.07 o
  -9   6   7        7.08        8.56      1.52 o
  -8   6   7        0.87       -0.28      0.95 o
  -7   6   7        3.11        2.75      1.10 o
  -6   6   7        0.10        0.25      0.96 o
  -5   6   7        0.71        0.62      1.05 o
  -4   6   7        1.50        0.94      0.96 o
  -3   6   7        0.54        0.09      1.13 o
  -2   6   7        0.21       -0.68      1.03 o
  -1   6   7        4.08        6.44      1.93 o
   0   6   7       15.35       11.16      2.30 o
   1   6   7        2.58        4.11      1.45 o
   2   6   7        1.80        2.60      1.04 o
   3   6   7        0.02        0.23      1.06 o
   4   6   7        4.87        4.05      2.61 o
   5   6   7        0.85        2.11      1.20 o
 -18   0   8       25.26       18.49      2.82 o
 -17   0   8        4.34        2.87      1.84 o
 -16   0   8        3.95        4.31      1.84 o
 -15   0   8       15.58       13.03      2.49 o
 -14   0   8        0.01       -2.45      2.48 o
 -13   0   8      131.77      120.03      5.07 o
 -12   0   8      175.41      175.03      5.90 o
 -11   0   8       82.25       94.57      3.02 o
 -10   0   8       55.24       58.96      3.92 o
  -9   0   8       55.95       58.04      2.78 o
  -8   0   8       56.64       59.74      2.16 o
  -7   0   8       64.60       69.40      2.47 o
  -6   0   8       10.25        8.01      1.34 o
  -5   0   8      191.36      193.48      4.52 o
  -4   0   8      114.28      112.95      3.96 o
  -3   0   8       17.33       18.82      1.81 o
  -2   0   8        6.96        9.50      1.75 o
  -1   0   8       33.25       30.53      2.21 o
   0   0   8       40.41       40.25      2.44 o
   1   0   8       21.94       23.47      1.98 o
   2   0   8       48.11       42.49      2.49 o
   3   0   8       66.46       63.65      3.59 o
   4   0   8        0.81        1.04      1.70 o
   5   0   8        8.96        7.59      1.75 o
   6   0   8       41.37       39.02      4.57 o
   7   0   8        6.19        4.47      1.83 o
   8   0   8       10.52       10.49      3.39 o
   9   0   8        2.26       -0.78      1.11 o
  10   0   8        0.56       -1.19      1.19 o
  11   0   8        1.20        0.00      2.09 o
 -18   1   8        2.87        2.83      1.47 o
 -17   1   8        3.87        4.22      1.59 o
 -16   1   8        6.51        7.21      1.74 o
 -15   1   8       97.11       96.15      3.97 o
 -14   1   8        2.69        2.42      1.15 o
 -13   1   8       65.97       74.04      2.59 o
 -12   1   8       55.20       50.76      3.33 o
 -11   1   8        6.30       10.25      1.36 o
 -10   1   8       17.31       19.44      1.55 o
  -9   1   8        3.97        5.56      0.97 o
  -8   1   8       20.60       20.68      1.23 o
  -7   1   8       67.69       72.16      1.76 o
  -6   1   8       13.02       13.19      0.97 o
  -5   1   8       23.91       25.49      1.22 o
  -4   1   8        7.78        7.89      0.83 o
  -3   1   8       28.34       30.88      1.43 o
  -2   1   8       24.00       23.89      1.48 o
  -1   1   8        1.69        2.26      0.66 o
   0   1   8        0.92        0.97      0.70 o
   1   1   8       20.14       17.66      1.34 o
   2   1   8        0.02       -0.60      0.60 o
   3   1   8       23.65       23.21      1.60 o
   4   1   8       53.45       47.84      2.19 o
   5   1   8       16.68       15.53      1.42 o
   6   1   8        0.87       -0.61      0.75 o
   7   1   8        0.08        0.44      0.82 o
   8   1   8       12.23       11.64      1.76 o
   9   1   8        0.54        0.42      1.07 o
  10   1   8        1.09       -0.35      1.05 o
  11   1   8        6.90        7.04      1.97 o
 -17   2   8        9.09        6.82      1.43 o
 -16   2   8        0.61        0.64      1.21 o
 -15   2   8       61.84       64.73      2.64 o
 -14   2   8        8.79       11.05      1.53 o
 -13   2   8       31.33       34.99      2.16 o
 -12   2   8       27.25       34.74      2.11 o
 -11   2   8        4.16        3.77      1.02 o
 -10   2   8        5.67        3.89      1.09 o
  -9   2   8        7.77        6.83      1.33 o
  -8   2   8       59.23       60.66      2.70 o
  -7   2   8       33.39       35.38      2.15 o
  -6   2   8       19.32       19.16      1.67 o
  -5   2   8        0.37        0.96      0.74 o
  -4   2   8       10.02        9.89      0.95 o
  -3   2   8        3.27        3.82      0.82 o
  -2   2   8        5.69        7.19      1.11 o
  -1   2   8        0.20       -0.03      0.89 o
   0   2   8        2.75        3.38      0.81 o
   1   2   8        0.80        0.89      0.71 o
   2   2   8       22.06       24.03      1.62 o
   3   2   8        0.01       -0.12      0.70 o
   4   2   8        0.09       -0.73      0.76 o
   5   2   8      129.03      126.83      3.46 o
   6   2   8        3.48        4.50      1.39 o
   7   2   8       21.98       20.66      1.85 o
   8   2   8       54.63       56.22      2.74 o
   9   2   8        3.28        2.53      1.47 o
  10   2   8        5.19        5.26      1.68 o
 -16   3   8       10.79        8.19      1.36 o
 -15   3   8        0.11       -0.82      0.91 o
 -14   3   8        3.06        5.47      1.33 o
 -13   3   8        2.32        3.35      1.77 o
 -12   3   8       28.47       27.90      2.21 o
 -11   3   8       11.11        9.18      1.40 o
 -10   3   8        2.54        2.99      1.10 o
  -9   3   8        7.15        6.87      1.32 o
  -8   3   8       10.48        8.43      1.40 o
  -7   3   8        2.21        3.57      1.10 o
  -6   3   8       27.24       23.09      1.87 o
  -5   3   8       22.69       22.71      1.85 o
  -4   3   8       31.64       28.48      2.41 o
  -3   3   8       65.64       70.94      5.16 o
  -2   3   8       34.34       31.30      1.80 o
  -1   3   8      124.10      123.94      2.67 o
   0   3   8       42.51       45.10      2.20 o
   1   3   8        4.98        4.90      1.19 o
   2   3   8       66.76       67.78      2.74 o
   3   3   8       27.31       31.30      1.92 o
   4   3   8        7.46        8.53      1.28 o
   5   3   8       99.73      102.10      2.87 o
   6   3   8       16.44       21.00      1.67 o
   7   3   8       30.48       27.83      2.11 o
   8   3   8        0.08       -0.87      0.87 o
   9   3   8       23.82       22.56      1.99 o
 -14   4   8       14.64       12.45      1.77 o
 -13   4   8        4.10        3.91      1.23 o
 -12   4   8        3.75        4.58      1.28 o
 -11   4   8        0.42        0.58      1.03 o
 -10   4   8        4.96        3.00      1.15 o
  -9   4   8       11.02       10.51      1.54 o
  -8   4   8       11.88       13.67      1.52 o
  -7   4   8        0.99        0.66      0.98 o
  -6   4   8       47.01       45.31      2.56 o
  -5   4   8        4.10        7.44      1.63 o
  -4   4   8        2.67        1.28      1.23 o
  -3   4   8        1.65        3.16      1.30 o
  -2   4   8       21.76       20.19      2.67 o
  -1   4   8      143.28      127.93      4.37 o
   0   4   8       39.53       39.36      2.50 o
   1   4   8       44.45       35.26      3.19 o
   2   4   8      107.16      115.94      3.10 o
   3   4   8        2.23        1.85      1.07 o
   4   4   8        0.13       -0.51      0.85 o
   5   4   8        1.19        1.24      1.34 o
   6   4   8        3.58        2.84      1.48 o
   7   4   8        7.94        7.32      1.27 o
 -12   5   8        0.84        0.40      1.75 o
 -11   5   8        0.79        0.03      0.99 o
 -10   5   8        2.81        2.82      1.20 o
  -9   5   8        0.01       -0.11      0.99 o
  -8   5   8       11.41        8.84      1.49 o
  -7   5   8       14.98       19.38      1.94 o
  -6   5   8        1.41        0.70      1.01 o
  -5   5   8        2.74        3.62      1.37 o
  -4   5   8       10.47       12.58      2.90 o
  -3   5   8        6.38        5.29      2.05 o
  -2   5   8        0.61        1.17      1.28 o
  -1   5   8        7.49        5.50      1.49 o
   0   5   8        1.63        2.38      1.40 o
   1   5   8       35.53       28.05      2.55 o
   2   5   8        4.33        6.49      1.60 o
   3   5   8        6.63        4.10      1.29 o
   4   5   8        0.56        0.43      1.04 o
   5   5   8        4.39        4.42      1.77 o
  -4   6   8        0.03        0.08      1.30 o
  -3   6   8        0.06       -0.92      1.13 o
 -15   1   9       38.29       38.02      2.65 o
 -14   1   9       14.18       15.06      1.83 o
 -13   1   9       41.20       40.92      3.18 o
 -12   1   9       19.42       21.71      1.58 o
 -11   1   9        0.35       -0.26      0.79 o
 -10   1   9        0.44       -0.60      0.86 o
  -9   1   9       12.56       14.41      1.44 o
  -8   1   9        0.83        0.20      0.78 o
  -7   1   9        2.02        1.93      0.73 o
  -6   1   9       12.03       13.76      1.15 o
  -5   1   9       51.28       51.32      2.11 o
  -4   1   9        0.64        0.48      0.74 o
  -3   1   9       64.81       65.36      2.31 o
  -2   1   9        6.04        4.67      1.02 o
  -1   1   9       16.40       17.68      1.48 o
   0   1   9       37.70       44.89      2.24 o
   1   1   9       64.45       72.89      2.47 o
   2   1   9       34.51       34.44      2.02 o
   3   1   9        9.16        8.21      1.24 o
   4   1   9       29.09       35.03      3.37 o
   5   1   9       51.13       51.16      2.76 o
   6   1   9        0.87        0.20      0.99 o
   7   1   9        0.04       -0.09      1.02 o
 -14   2   9        2.10        0.53      1.16 o
 -13   2   9        0.76        0.16      1.24 o
 -12   2   9        0.01        0.74      1.03 o
 -11   2   9        3.28        2.49      1.09 o
 -10   2   9        0.83        1.81      1.10 o
  -9   2   9        1.93        1.65      1.10 o
  -8   2   9        0.03       -0.76      1.32 o
  -7   2   9        7.30        7.65      1.32 o
  -6   2   9        0.10        0.15      1.03 o
  -5   2   9       10.55        8.72      1.46 o
  -4   2   9       12.13       13.37      1.38 o
  -3   2   9        3.39        1.75      0.82 o
  -2   2   9       10.76       12.71      1.23 o
  -1   2   9       31.11       34.09      2.72 o
   0   2   9        0.00       -0.72      0.72 o
   1   2   9        0.99        1.72      0.91 o
   2   2   9       74.28       80.23      2.64 o
   3   2   9        5.20        4.97      1.17 o
   5   2   9        2.44        2.50      1.17 o
   6   2   9       14.39       18.41      1.89 o
   7   2   9       20.07       16.35      2.45 o
 -13   3   9        2.40        2.07      1.23 o
 -12   3   9        6.96        4.70      1.35 o
 -11   3   9        0.25       -0.18      1.04 o
 -10   3   9       17.65       18.97      1.95 o
  -9   3   9        1.81        2.67      1.18 o
  -8   3   9        1.08        1.65      1.06 o
  -7   3   9        1.37        1.18      1.34 o
  -6   3   9        8.69       13.30      1.95 o
  -5   3   9        4.22        3.84      1.45 o
  -4   3   9       23.43       25.92      2.26 o
  -3   3   9        3.20        4.40      1.29 o
  -2   3   9        0.07       -0.42      1.00 o
  -1   3   9        5.35        4.73      1.29 o
   0   3   9       12.30       14.89      1.80 o
   1   3   9       12.50       13.49      1.63 o
   2   3   9       59.38       64.34      3.27 o
   3   3   9        0.52       -1.05      1.05 o
   4   3   9       12.23        7.40      1.44 o
   5   3   9        6.97        7.38      1.49 o
 -10   4   9       10.62        9.00      1.52 o
  -9   4   9        0.29        0.70      1.09 o
  -8   4   9       33.17       32.88      2.44 o
  -7   4   9       17.81       19.89      2.41 o
  -6   4   9       15.37       14.92      2.14 o
  -5   4   9        4.84        4.81      1.60 o
  -4   4   9       32.68       33.36      2.79 o
  -3   4   9        2.80        3.59      1.32 o
  -2   4   9       57.04       52.15      2.99 o
  -1   4   9        5.17        8.34      1.66 o
   1   4   9        1.28        1.28      1.26 o
   2   4   9        9.72        5.34      1.36 o
 -11   0  10        3.18        3.65      2.87 o
 -10   0  10       39.07       42.27      5.48 o
  -9   0  10        8.63        8.35      3.13 o
  -8   0  10       34.31       33.55      2.70 o
  -7   0  10        0.21        1.38      1.19 o
  -6   0  10       47.11       48.36      3.11 o
  -5   0  10        0.54        2.62      1.96 o
  -4   0  10        3.45        3.19      1.83 o
  -3   0  10        8.72        8.79      2.03 o
  -2   0  10       11.61       16.02      5.35 o
  -1   0  10       24.00       32.31      3.31 o
   0   0  10       11.87       16.74      2.58 o
   1   0  10        4.78        6.36      2.00 o
   2   0  10       60.71       67.91      7.31 o
 -10   1  10        5.37        4.91      1.70 o
  -9   1  10        0.36        0.92      0.98 o
  -8   1  10        6.42        7.87      1.59 o
  -7   1  10        0.88        0.51      1.35 o
  -6   1  10        7.13        7.75      1.64 o
  -5   1  10        2.87        1.86      0.98 o
  -4   1  10       17.46       18.65      1.61 o
  -3   1  10        0.52        1.68      0.94 o
  -2   1  10        0.44        1.23      0.90 o
  -1   1  10        6.32        6.14      1.76 o
   0   1  10        1.97        2.17      1.07 o
   1   1  10        1.53        3.60      1.45 o
   2   1  10       15.15       19.25      1.92 o
  -9   2  10        0.78       -1.30      1.30 o
  -8   2  10        0.26        0.23      1.16 o
  -7   2  10        0.00       -1.13      1.36 o
  -6   2  10        2.37        1.71      1.16 o
  -5   2  10        0.04       -0.30      1.01 o
  -4   2  10        0.80       -0.18      1.43 o
  -3   2  10        2.21        4.74      1.55 o
  -2   2  10        3.20        4.13      1.29 o
  -1   2  10       18.92       21.42      1.72 o
   0   2  10        0.06       -0.10      1.00 o
 
